# Supplementary material for: Internetwork connectivity of molecular networks across species of life
Source: Sci Rep. 2021 Jan 13;11:1168. doi: 10.1038/s41598-020-80745-9 (PMC7806680; doi:10.1038/s41598-020-80745-9)
Supplement: Supplementary file 1 — Supplementary Information 1. [file 41598_2020_80745_MOESM1_ESM.zip]

Archive with 17 entries (16 files):
- Supplementary_Dataset/
- Supplementary_Dataset/Attack_functions_new_cpp.cpp
- Supplementary_Dataset/Diseases.RData
- Supplementary_Dataset/Essential_BioGRID.RData
- Supplementary_Dataset/Essential_HINT.RData
- Supplementary_Dataset/Figure_2_Paper.R
- Supplementary_Dataset/Figure_3_Paper.R
- Supplementary_Dataset/Figure_4_Paper.R
- Supplementary_Dataset/Figure_5_Paper.R
- Supplementary_Dataset/Genes_Diseases.RData
- Supplementary_Dataset/Genes_Pathogen.RData
- Supplementary_Dataset/NetworksMultiplex.RData
- Supplementary_Dataset/Pathogens.RData
- Supplementary_Dataset/Simulated_Annealing_Functions.cpp
- Supplementary_Dataset/utils.cpp
- Supplementary_Dataset/utils.R
- Supplementary_Dataset/NCG6_tsgoncogene.tsv
