# Supplementary material for: Internetwork connectivity of molecular networks across species of life
Source: Sci Rep. 2021 Jan 13;11:1168. doi: 10.1038/s41598-020-80745-9 (PMC7806680; doi:10.1038/s41598-020-80745-9)
Supplement: Supplementary file 1 — Supplementary Information 1. [file 41598_2020_80745_MOESM1_ESM.zip › Supplementary_Dataset/Figure_5_Paper.R]

#Figure 5
##set seed for reproducibility
set.seed(1)

##Load packages and functions
library(Rcpp)
library(Matrix)
library(igraph)
library(ggplot2)
library(ggpubr)
library(cowplot)
source("utils.R")
Rcpp::sourceCpp('utils.cpp')
Rcpp::sourceCpp("Attack_functions_new_cpp.cpp")
Rcpp::sourceCpp('Simulated_Annealing_Functions.cpp')
dir.temp <- getwd()
##Generate data for Figure 5A
##Essential (Lethal) genes HINT
load("Lethality_HINT.RData")

Organisms <- c("H. pylori", "M.tb",        "E. coli",     "Yeast",       "C. elegans",  "Fly", 
               "A. thaliana", "Mouse", "Human")
Organisms_file <- c("H_pylori", "M_tb",        "E_coli",     "Yeast",       "C_elegans",  "Fly", 
                    "A_thaliana", "Mouse", "Human")
nthreads <- 10
nboot <- 100
seed <- 123
for( i in c(4, 6, 8, 9) ){
  
  ##Print name of the organism.
  message(paste("Organism = ", Organisms[i], sep = ""))
  
  ##Get organism TRN and PPI networks from multiplex network object.
  adj.TRN <- NetworksMultiplex$HINT[[i]]$TRN
  adj.PPI <- NetworksMultiplex$HINT[[i]]$PPI
  id.inter <- NetworksMultiplex$HINT[[i]]$genes
  
  genes.lethal <- toupper(Lethality.HINT$genes[[i]])[Lethality.HINT$gene.lethality[[i]] == 0]
  id.match <- match(toupper(id.inter), toupper(genes.lethal))
  id.lethal <- which(!is.na(id.match))
  
  genes.nonlethal <- toupper(Lethality.HINT$genes[[i]])[Lethality.HINT$gene.lethality[[i]] != 0]
  id.match <- match(toupper(id.inter), toupper(genes.nonlethal))
  id.nonlethal <- which(!is.na(id.match))
  
  ###Attack curves attack on disease genes and proteins
  id1 <- 1:ncol(adj.TRN)
  id2 <- 1:ncol(adj.TRN)
  adj1 <- adj.TRN[id1, id1]
  adj2 <- adj.PPI[id2, id2]
  elTRN <- get.edgelist(graph_from_adjacency_matrix(adj1, "undirected")) - 1
  elPPI <- get.edgelist(graph_from_adjacency_matrix(adj2, "undirected")) - 1

  ##Make organism specific folder to store the attack curves
  dir.write <- paste(getwd(), "/", Organisms_file[i], "_HINT_", 
                     "Lethal_attack_curve", sep = "")
  dir.create(dir.write, showWarnings = F)
  
  system.time(tmp.curve.rand <- MCGCAttackCurveFunctionalGenesParallel(elTRN, elPPI, ncol(adj.TRN), rowSums(adj.TRN), 
                                                                       colSums(adj.PPI), nboot, nthreads, dir.write, seed, 0, dir.write, 
                                                                       length(id.lethal), id.lethal - 1))
}


##Essential (Lethal) genes BioGRID
load("Lethality_BioGRID.RData")
Organisms <- c("H. pylori", "M.tb",        "E. coli",     "Yeast",       "C. elegans",  "Fly", 
               "A. thaliana", "Mouse", "Human")
Organisms_file <- c("H_pylori", "M_tb",        "E_coli",     "Yeast",       "C_elegans",  "Fly", 
                    "A_thaliana", "Mouse", "Human")
nthreads <- 10
nboot <- 100
seed <- 123
i <- 9
for( i in c(4, 6, 8, 9) ){
  
  ##Print name of the organism.
  message(paste("Organism = ", Organisms[i], sep = ""))
  
  ##Get organism TRN and PPI networks from multiplex network object.
  adj.TRN <- NetworksMultiplex$BioGrid[[i]]$TRN
  adj.PPI <- NetworksMultiplex$BioGrid[[i]]$PPI
  id.inter <- NetworksMultiplex$BioGrid[[i]]$genes
  
  genes.lethal <- toupper(Lethality.BioGRID$genes[[i]])[Lethality.BioGRID$gene.lethality[[i]] == 0]
  id.match <- match(toupper(id.inter), toupper(genes.lethal))
  id.lethal <- which(!is.na(id.match))
  
  genes.nonlethal <- toupper(Lethality.BioGRID$genes[[i]])[Lethality.BioGRID$gene.lethality[[i]] != 0]
  id.match <- match(toupper(id.inter), toupper(genes.nonlethal))
  id.nonlethal <- which(!is.na(id.match))
  
  ###Attack curves attack on disease genes and proteins
  id1 <- 1:ncol(adj.TRN)
  id2 <- 1:ncol(adj.TRN)
  adj1 <- adj.TRN[id1, id1]
  adj2 <- adj.PPI[id2, id2]
  elTRN <- get.edgelist(graph_from_adjacency_matrix(adj1, "undirected")) - 1
  elPPI <- get.edgelist(graph_from_adjacency_matrix(adj2, "undirected")) - 1
  
  ##Make organism specific folder to store the attack curves
  dir.write <- paste(getwd(), "/", Organisms_file[i], "_BioGrid_", 
                     "Lethal_attack_curve", sep = "")
  dir.create(dir.write, showWarnings = F)
  
  system.time(tmp.curve.rand <- MCGCAttackCurveFunctionalGenesParallel(elTRN, elPPI, ncol(adj.TRN), rowSums(adj.TRN), 
                                                                       colSums(adj.PPI), nboot, nthreads, dir.write, seed, 0, dir.write, 
                                                                       length(id.lethal), id.lethal - 1))
}

#Essential HINT Genes: Generate random subsets using Random Degree Preserving-Redundancy Zero sampling model
for( i in c(4, 6, 8, 9) ){
  
  ##Print name of the organism.
  message(paste("Organism = ", Organisms[i], sep = ""))
  
  ##Get organism TRN and PPI networks from multiplex network object.
  adj.TRN <- NetworksMultiplex$HINT[[i]]$TRN
  adj.PPI <- NetworksMultiplex$HINT[[i]]$PPI
  id.inter <- NetworksMultiplex$HINT[[i]]$genes
  
  kin <- colSums(adj.TRN)
  kin.binned <- add.zero.deg.to.binned(graph_degree_binning(kin[kin != 0], 100), kin[kin == 0])
  kout <- rowSums(adj.TRN)
  kout.binned <- add.zero.deg.to.binned(graph_degree_binning(kout[kout != 0], 30), kout[kout == 0])
  K.binned <- graph_degree_binning(rowSums(adj.PPI))
  K <- colSums(adj.PPI)
  K.binned <- add.zero.deg.to.binned(graph_degree_binning(K[K != 0], 100), K[K == 0])
  
  genes.lethal <- toupper(Lethality.HINT$genes[[i]])[Lethality.HINT$gene.lethality[[i]] == 0]
  id.match <- match(toupper(id.inter), toupper(genes.lethal))
  id.lethal <- which(!is.na(id.match))
  
  genes.nonlethal <- toupper(Lethality.HINT$genes[[i]])[Lethality.HINT$gene.lethality[[i]] != 0]
  id.match <- match(toupper(id.inter), toupper(genes.nonlethal))
  id.nonlethal <- which(!is.na(id.match))
  
  dir.id <- paste(dir.temp, "/", Organisms_file[i], "_HINT_",
                  "randomLethal_ids_RanDP_RZ", sep = "")
  dir.create(dir.id, showWarnings = F)
  nsample <- 5
  Temp0 <- 1e8
  lambda <- 1e-9
  imax <- 1e6
  
  tmp.test <- foreach( b = 1:nboot )%do%{
    library(Matrix)
    library(igraph)
    tmp <- count_common_edges_among_nodes_complete_iterator(adj.TRN, 
                                                                                    adj.PPI, 
                                                                                    id.lethal - 1)
    tmp.id <- SASampleMultiplexWithZeroRedFunctional(kin.binned$deg_binned[id.lethal], kout.binned$deg_binned[id.lethal],
                                                                             K.binned$deg_binned[id.lethal], kin.binned$deg_binned[c(id.lethal, id.nonlethal)],
                                                                             kout.binned$deg_binned[c(id.lethal, id.nonlethal)],
                                                                             K.binned$deg_binned[c(id.lethal, id.nonlethal)],
                                                                             nsample, 1, 1, 1, Temp0, lambda, imax, dir.id, nboot = b,
                                                                             c(id.lethal, id.nonlethal) - 1,
                                                                             adj.TRN, adj.PPI,
                                                                             tmp)
    
    return(tmp.id)
  }
  
  
  ###Attack curves attack on disease genes and proteins
  id1 <- 1:ncol(adj.TRN)
  id2 <- 1:ncol(adj.TRN)
  adj1 <- adj.TRN[id1, id1]
  adj2 <- adj.PPI[id2, id2]
  elTRN <- get.edgelist(graph_from_adjacency_matrix(adj1, "undirected")) - 1
  elPPI <- get.edgelist(graph_from_adjacency_matrix(adj2, "undirected")) - 1
  
  ##Make organism specific folder to store the attack curves
  dir.write <- paste(dir.temp, "/", Organisms_file[i], "_HINT_",
                     "randomLethal_attack_curve_RanDP_RZ", sep = "")
  dir.create(dir.write, showWarnings = F)
  
  system.time(tmp.curve.rand <- MCGCAttackCurveFunctionalGenesParallel(elTRN, elPPI, ncol(adj.TRN), rowSums(adj.TRN), 
                                                                       colSums(adj.PPI), nboot, nthreads, dir.write, 
                                                                       seed, 1, dir.id, 
                                                                       length(id.lethal), id.lethal - 1))
}


#Essential BioGRID Genes: Generate random subsets using Random Degree Preserving-Redundancy Zero sampling model
load("Lethality_BioGRID.RData")

for( i in c(4, 6, 8, 9) ){
  
  ##Print name of the organism.
  message(paste("Organism = ", Organisms[i], sep = ""))
  
  ##Get organism TRN and PPI networks from multiplex network object.
  adj.TRN <- NetworksMultiplex$BioGrid[[i]]$TRN
  adj.PPI <- NetworksMultiplex$BioGrid[[i]]$PPI
  id.inter <- NetworksMultiplex$BioGrid[[i]]$genes
  
  
  kin <- colSums(adj.TRN)
  kin.binned <- add.zero.deg.to.binned(graph_degree_binning(kin[kin != 0], 100), kin[kin == 0])
  kout <- rowSums(adj.TRN)
  kout.binned <- add.zero.deg.to.binned(graph_degree_binning(kout[kout != 0], 30), kout[kout == 0])
  K.binned <- graph_degree_binning(rowSums(adj.PPI))
  K <- colSums(adj.PPI)
  K.binned <- add.zero.deg.to.binned(graph_degree_binning(K[K != 0], 100), K[K == 0])
  
  genes.lethal <- toupper(Lethality.BioGRID$genes[[i]])[Lethality.BioGRID$gene.lethality[[i]] == 0]
  id.match <- match(toupper(id.inter), toupper(genes.lethal))
  id.lethal <- which(!is.na(id.match))
  
  genes.nonlethal <- toupper(Lethality.BioGRID$genes[[i]])[Lethality.BioGRID$gene.lethality[[i]] != 0]
  id.match <- match(toupper(id.inter), toupper(genes.nonlethal))
  id.nonlethal <- which(!is.na(id.match))
  
  dir.id <- paste(dir.temp, "/", Organisms_file[i], "_BioGrid_",
                  "randomLethal_ids_RanDP_RZ", sep = "")
  dir.create(dir.id, showWarnings = F)
  
  nsample <- 5
  Temp0 <- 1e8
  lambda <- 1e-9
  imax <- 1e6
  tmp.test <- foreach( b = 1:nboot )%do%{
    library(Matrix)
    library(igraph)
    tmp <- count_common_edges_among_nodes_complete_iterator(adj.TRN, adj.PPI, id.lethal - 1)
    tmp.id <- SASampleMultiplexWithZeroRedFunctional(kin.binned$deg_binned[id.lethal], kout.binned$deg_binned[id.lethal],
                                                                             K.binned$deg_binned[id.lethal], kin.binned$deg_binned[c(id.lethal, id.nonlethal)],
                                                                             kout.binned$deg_binned[c(id.lethal, id.nonlethal)],
                                                                             K.binned$deg_binned[c(id.lethal, id.nonlethal)],
                                                                             nsample, 1, 1, 1, Temp0, lambda, imax, dir.id, nboot = b,
                                                                             c(id.lethal, id.nonlethal) - 1,
                                                                             adj.TRN, adj.PPI,
                                                                             tmp)
    
    return(tmp.id)
  }
  
  ###Attack curves attack on disease genes and proteins
  id1 <- 1:ncol(adj.TRN)
  id2 <- 1:ncol(adj.TRN)
  adj1 <- adj.TRN[id1, id1]
  adj2 <- adj.PPI[id2, id2]
  elTRN <- get.edgelist(graph_from_adjacency_matrix(adj1, "undirected")) - 1
  elPPI <- get.edgelist(graph_from_adjacency_matrix(adj2, "undirected")) - 1
  
  ##Make organism specific folder to store the attack curves
  # dir.write <- paste(getwd(), "/", Organisms_file[i], "_BioGrid_",
  #                    "randomLethal_attack_curve", sep = "")
  dir.write <- paste(dir.temp, "/", Organisms_file[i], "_BioGrid_",
                     "randomLethal_attack_curve_RanDP_RZ", sep = "")
  dir.create(dir.write, showWarnings = F)
  
  system.time(tmp.curve.rand <- MCGCAttackCurveFunctionalGenesParallel(elTRN, elPPI, ncol(adj.TRN), rowSums(adj.TRN), 
                                                                       colSums(adj.PPI), nboot, nthreads, dir.write, 
                                                                       seed, 1, dir.id, 
                                                                       length(id.lethal), id.lethal - 1))
}


## Generate data for Figure 5C
load("Genes_Diseases.RData")
load("Diseases.RData")

##Diseases HINT
i <- 9
for( j in c(1:length(Diseases)) ){
  
  ##Print name of the organism.
  message(paste("Disease = ", Diseases[j], sep = ""))
  
  ##Get organism TRN and PPI networks from multiplex network object.
  adj.TRN <- NetworksMultiplex$HINT[[i]]$TRN
  adj.PPI <- NetworksMultiplex$HINT[[i]]$PPI
  id.inter <- NetworksMultiplex$HINT[[i]]$genes
  
  id.match <- match(toupper(id.inter), toupper(Genes.Diseases[[j]]))
  id.disease <- which(!is.na(id.match))
  id.non.disease <- setdiff(1:length(id.inter), id.disease)
  
  ###Attack curves attack on disease genes and proteins
  id1 <- 1:ncol(adj.TRN)
  id2 <- 1:ncol(adj.TRN)
  adj1 <- adj.TRN[id1, id1]
  adj2 <- adj.PPI[id2, id2]
  elTRN <- get.edgelist(graph_from_adjacency_matrix(adj1, "undirected")) - 1
  elPPI <- get.edgelist(graph_from_adjacency_matrix(adj2, "undirected")) - 1
  
  ##Make organism specific folder to store the attack curves
  dir.write <- paste(getwd(), "/", Organisms_file[i], "_HINT_", sub(" ", "", paste(Diseases[j], sep = "_")), 
                     "_disease_attack_curve", sep = "")
  dir.create(dir.write, showWarnings = F)
  
  system.time(tmp.curve.rand <- MCGCAttackCurveFunctionalGenesParallel(elTRN, elPPI, ncol(adj.TRN), rowSums(adj.TRN), 
                                                                       colSums(adj.PPI), nboot, nthreads, dir.write, seed, 0, dir.write, 
                                                                       length(id.disease), id.disease - 1))
}
#Disease HINT Genes: Generate random subsets using Random Degree Preserving-Redundancy Zero sampling model
for( j in c(1:length(Diseases)) ){
  ##Print name of the organism.
  message(paste("Disease = ", Diseases[j], sep = ""))
  
  ##Get organism TRN and PPI networks from multiplex network object.
  adj.TRN <- NetworksMultiplex$HINT[[i]]$TRN
  adj.PPI <- NetworksMultiplex$HINT[[i]]$PPI
  id.inter <- NetworksMultiplex$HINT[[i]]$genes
  
  kin <- colSums(adj.TRN)
  kin.binned <- add.zero.deg.to.binned(graph_degree_binning(kin[kin != 0], 100), kin[kin == 0])
  kout <- rowSums(adj.TRN)
  kout.binned <- add.zero.deg.to.binned(graph_degree_binning(kout[kout != 0], 30), kout[kout == 0])
  K.binned <- graph_degree_binning(rowSums(adj.PPI))
  K <- colSums(adj.PPI)
  K.binned <- add.zero.deg.to.binned(graph_degree_binning(K[K != 0], 100), K[K == 0])
  
  id.match <- match(toupper(id.inter), toupper(Genes.Diseases[[j]]))
  id.disease <- which(!is.na(id.match))
  id.non.disease <- setdiff(1:length(id.inter), id.disease)
  dir.id <- paste(dir.temp, "/", Organisms_file[i], "_HINT_", sub(" ", "", paste(Diseases[j], sep = "_")), 
                  "_random_ids_RanDP_RZ", sep = "")
  dir.create(dir.id, showWarnings = F)
  # for( b in 1:nboot ){
  #   # cat("boot = ", b, "\n")
  #   id <- sample(c(id.disease, id.non.disease), length(id.disease)) - 1
  #   file <- paste(dir.id, "/boot_", b, sep = "")
  #   write.table(cbind(id), file, sep = "\t", row.names = F, 
  #               col.names = F, quote = F)
  # }
  maxTRNin <- max(colSums(adj.TRN))
  maxTRNout <- max(rowSums(adj.TRN))
  maxPPI <- max(colSums(adj.PPI))
  nsample <- 5
  Temp0 <- 1e8
  lambda <- 1e-9
  imax <- 1e6
  tmp.test <- foreach( b = 1:nboot )%do%{
    library(Matrix)
    library(igraph)
    tmp <- count_common_edges_among_nodes_complete_iterator(adj.TRN, adj.PPI, id.disease - 1)
    tmp.id <- SASampleMultiplexWithZeroRedFunctional(kin.binned$deg_binned[id.disease], kout.binned$deg_binned[id.disease],
                                                     K.binned$deg_binned[id.disease], kin.binned$deg_binned[c(id.disease, id.non.disease)],
                                                     kout.binned$deg_binned[c(id.disease, id.non.disease)],
                                                     K.binned$deg_binned[c(id.disease, id.non.disease)],
                                                     nsample, 1, 1, 1, Temp0, lambda, imax, dir.id, nboot = b,
                                                     c(id.disease, id.non.disease) - 1,
                                                     adj.TRN, adj.PPI,
                                                     tmp)
  }
  

  ###Attack curves attack on disease genes and proteins
  id1 <- 1:ncol(adj.TRN)
  id2 <- 1:ncol(adj.TRN)
  adj1 <- adj.TRN[id1, id1]
  adj2 <- adj.PPI[id2, id2]
  elTRN <- get.edgelist(graph_from_adjacency_matrix(adj1, "undirected")) - 1
  elPPI <- get.edgelist(graph_from_adjacency_matrix(adj2, "undirected")) - 1
  
  ##Make organism specific folder to store the attack curves
  dir.write <- paste(dir.temp, "/", Organisms_file[i], "_HINT_", sub(" ", "", paste(Diseases[j], sep = "_")), 
                     "_random_attack_curve_RanDP_RZ", sep = "")
  dir.create(dir.write, showWarnings = F)
  
  system.time(tmp.curve.rand <- MCGCAttackCurveFunctionalGenesParallel(elTRN, elPPI, ncol(adj.TRN), rowSums(adj.TRN), 
                                                                       colSums(adj.PPI), nboot, nthreads, dir.write, 
                                                                       seed, 1, dir.id, 
                                                                       length(id.disease), id.disease - 1))
}

##Diseases BioGRID
i <- 9
for( j in c(1:length(Diseases)) ){
  
  ##Print name of the organism.
  message(paste("Disease = ", Diseases[j], sep = ""))
  
  ##Get organism TRN and PPI networks from multiplex network object.
  adj.TRN <- NetworksMultiplex$BioGrid[[i]]$TRN
  adj.PPI <- NetworksMultiplex$BioGrid[[i]]$PPI
  id.inter <- NetworksMultiplex$BioGrid[[i]]$genes
  
  id.match <- match(toupper(id.inter), toupper(Genes.Diseases[[j]]))
  id.disease <- which(!is.na(id.match))
  id.non.disease <- setdiff(1:length(id.inter), id.disease)
  
  ###Attack curves attack on disease genes and proteins
  id1 <- 1:ncol(adj.TRN)
  id2 <- 1:ncol(adj.TRN)
  adj1 <- adj.TRN[id1, id1]
  adj2 <- adj.PPI[id2, id2]
  elTRN <- get.edgelist(graph_from_adjacency_matrix(adj1, "undirected")) - 1
  elPPI <- get.edgelist(graph_from_adjacency_matrix(adj2, "undirected")) - 1
  
  ##Make organism specific folder to store the attack curves
  dir.write <- paste(getwd(), "/", Organisms_file[i], "_BioGrid_", sub(" ", "", paste(Diseases[j], sep = "_")), 
                     "_disease_attack_curve", sep = "")
  dir.create(dir.write, showWarnings = F)
  
  system.time(tmp.curve.rand <- MCGCAttackCurveFunctionalGenesParallel(elTRN, elPPI, ncol(adj.TRN), rowSums(adj.TRN), 
                                                                       colSums(adj.PPI), nboot, nthreads, dir.write, seed, 0, dir.write, 
                                                                       length(id.disease), id.disease - 1))
}

#Disease BioGRID Genes: Generate random subsets using Random Degree Preserving-Redundancy Zero sampling model
for( j in c(1:length(Diseases)) ){
  
  ##Print name of the organism.
  message(paste("Disease = ", Diseases[j], sep = ""))
  
  ##Get organism TRN and PPI networks from multiplex network object.
  adj.TRN <- NetworksMultiplex$BioGrid[[i]]$TRN
  adj.PPI <- NetworksMultiplex$BioGrid[[i]]$PPI
  id.inter <- NetworksMultiplex$BioGrid[[i]]$genes
  
  K <- rowSums(adj.PPI)
  K[K == 0] <- 1
  kin.binned <- graph_degree_binning(colSums(adj.TRN))
  kout.binned <- graph_degree_binning(rowSums(adj.TRN))
  K.binned <- graph_degree_binning(K)
  
  id.match <- match(toupper(id.inter), toupper(Genes.Diseases[[j]]))
  id.disease <- which(!is.na(id.match))
  id.non.disease <- setdiff(1:length(id.inter), id.disease)
  dir.id <- paste(dir.temp, "/", Organisms_file[i], "_BioGrid_", sub(" ", "", paste(Diseases[j], sep = "_")), 
                  "_random_ids_RanDP_RZ", sep = "")
  dir.create(dir.id, showWarnings = F)
  
  nsample <- 5
  Temp0 <- 1e8
  lambda <- 1e-9
  imax <- 1e6
  tmp.test <- foreach( b = 1:nboot )%do%{
    library(Matrix)
    library(igraph)
    tmp <- count_common_edges_among_nodes_complete_iterator(adj.TRN, 
                                                                                    adj.PPI, 
                                                                                    id.disease - 1)
    tmp.id <- SASampleMultiplexWithMatchedRedFunctional(kin.binned$deg_binned[id.disease], kout.binned$deg_binned[id.disease],
                                                                                K.binned$deg_binned[id.disease], kin.binned$deg_binned[c(id.disease, id.non.disease)],
                                                                                kout.binned$deg_binned[c(id.disease, id.non.disease)],
                                                                                K.binned$deg_binned[c(id.disease, id.non.disease)],
                                                                                nsample, 1, 1, 1, Temp0, lambda, imax, dir.id, nboot = b,
                                                                                c(id.disease, id.non.disease) - 1,
                                                                                adj.TRN, adj.PPI,
                                                                                tmp)
    
    return(tmp.id)
  }
  
  ###Attack curves attack on disease genes and proteins
  id1 <- 1:ncol(adj.TRN)
  id2 <- 1:ncol(adj.TRN)
  adj1 <- adj.TRN[id1, id1]
  adj2 <- adj.PPI[id2, id2]
  elTRN <- get.edgelist(graph_from_adjacency_matrix(adj1, "undirected")) - 1
  elPPI <- get.edgelist(graph_from_adjacency_matrix(adj2, "undirected")) - 1
  
  ##Make organism specific folder to store the attack curves
  dir.write <- paste(dir.temp, "/", Organisms_file[i], "_BioGrid_", sub(" ", "", paste(Diseases[j], sep = "_")), 
                     "_random_attack_curve_RanDP_RZ", sep = "")
  dir.create(dir.write, showWarnings = F)
  
  system.time(tmp.curve.rand <- MCGCAttackCurveFunctionalGenesParallel(elTRN, elPPI, ncol(adj.TRN), rowSums(adj.TRN), 
                                                                       colSums(adj.PPI), nboot, nthreads, dir.write, 
                                                                       seed, 1, dir.id, 
                                                                       length(id.disease), id.disease - 1))
}


##Pathogens
## Generate data for Figure 5B
load("Genes_Pathogen.RData")
load("Pathogens.RData")

##Pathogen HINT
for( j in c(1:length(Pathogens)) ){
  
  ##Print name of the organism.
  message(paste("Pathogen = ", Pathogens[j], sep = ""))
  
  ##Get organism TRN and PPI networks from multiplex network object.
  adj.TRN <- NetworksMultiplex$HINT[[i]]$TRN
  adj.PPI <- NetworksMultiplex$HINT[[i]]$PPI
  id.inter <- NetworksMultiplex$HINT[[i]]$genes
  
  id.match <- match(toupper(id.inter), toupper(Genes.HPI[[j]]))
  id.disease <- which(!is.na(id.match))
  id.non.disease <- setdiff(1:length(id.inter), id.disease)
  
  ###Attack curves attack on disease genes and proteins
  id1 <- 1:ncol(adj.TRN)
  id2 <- 1:ncol(adj.TRN)
  adj1 <- adj.TRN[id1, id1]
  adj2 <- adj.PPI[id2, id2]
  elTRN <- get.edgelist(graph_from_adjacency_matrix(adj1, "undirected")) - 1
  elPPI <- get.edgelist(graph_from_adjacency_matrix(adj2, "undirected")) - 1
  
  ##Make organism specific folder to store the attack curves
  dir.write <- paste(getwd(), "/", Organisms_file[i], "_HINT_", sub("\\.", "", 
                                                                    sub(" ", "", paste(Pathogens[j], sep = "_"))), 
                     "_pathogen_attack_curve", sep = "")
  dir.create(dir.write, showWarnings = F)
  
  system.time(tmp.curve.rand <- MCGCAttackCurveFunctionalGenesParallel(elTRN, elPPI, ncol(adj.TRN), rowSums(adj.TRN), 
                                                                       colSums(adj.PPI), nboot, nthreads, dir.write, seed, 0, dir.write, 
                                                                       length(id.disease), id.disease - 1))
}

#Pathogens HINT Genes: Generate random subsets using Random Degree Preserving-Redundancy Zero sampling model
for( j in 1:length(Pathogens) ){
  
  ##Print name of the organism.
  message(paste("Pathogen = ", Pathogens[j], sep = ""))
  
  ##Get organism TRN and PPI networks from multiplex network object.
  adj.TRN <- NetworksMultiplex$HINT[[i]]$TRN
  adj.PPI <- NetworksMultiplex$HINT[[i]]$PPI
  id.inter <- NetworksMultiplex$HINT[[i]]$genes
  
  kin <- colSums(adj.TRN)
  kin.binned <- add.zero.deg.to.binned(graph_degree_binning(kin[kin != 0], 100), kin[kin == 0])
  kout <- rowSums(adj.TRN)
  kout.binned <- add.zero.deg.to.binned(graph_degree_binning(kout[kout != 0], 30), kout[kout == 0])
  K.binned <- graph_degree_binning(rowSums(adj.PPI))
  K <- colSums(adj.PPI)
  K.binned <- add.zero.deg.to.binned(graph_degree_binning(K[K != 0], 100), K[K == 0])
  
  id.match <- match(toupper(id.inter), toupper(Genes.HPI[[j]]))
  id.lethal <- id.disease <- which(!is.na(id.match))
  id.nonlethal <- id.non.disease <- setdiff(1:length(id.inter), id.disease)
  
  # dir.id <- paste(dir.temp, "/", Organisms_file[i], "_HINT_",
  #                 "randomLethal_ids_degree_preserving_red_zero", sep = "")
  dir.id <- paste(dir.temp, "/", Organisms_file[i], "_HINT_", sub("\\.", "", 
                                                                  sub(" ", "", paste(Pathogens[j], sep = "_"))), 
                  "_random_ids_RanDP_RZ", sep = "")
  dir.create(dir.id, showWarnings = F)
  # for( b in 1:nboot ){
  #   # cat("boot = ", b, "\n")
  #   id <- sample(c(id.lethal, id.nonlethal), length(id.lethal)) - 1
  #   file <- paste(dir.id, "/boot_", b, sep = "")
  #   write.table(cbind(id), file, sep = "\t", row.names = F, 
  #               col.names = F, quote = F)
  # }
  
  
  nsample <- 5
  Temp0 <- 1e8
  lambda <- 1e-9
  imax <- 1e6
  tmp.test <- foreach( b = 1:nboot )%do%{
    library(Matrix)
    library(igraph)
    tmp <- count_common_edges_among_nodes_complete_iterator(adj.TRN, 
                                                                                    adj.PPI, 
                                                                                    id.lethal - 1)
    tmp.id <- SASampleMultiplexWithZeroRedFunctional(kin.binned$deg_binned[id.lethal], kout.binned$deg_binned[id.lethal],
                                                                             K.binned$deg_binned[id.lethal], kin.binned$deg_binned[c(id.lethal, id.nonlethal)],
                                                                             kout.binned$deg_binned[c(id.lethal, id.nonlethal)],
                                                                             K.binned$deg_binned[c(id.lethal, id.nonlethal)],
                                                                             nsample, 1, 1, 1, Temp0, lambda, imax, dir.id, nboot = b,
                                                                             c(id.lethal, id.nonlethal) - 1,
                                                                             adj.TRN, adj.PPI,
                                                                             tmp)
    
    return(tmp.id)
  }
  
  
  ###Attack curves attack on disease genes and proteins
  id1 <- 1:ncol(adj.TRN)
  id2 <- 1:ncol(adj.TRN)
  adj1 <- adj.TRN[id1, id1]
  adj2 <- adj.PPI[id2, id2]
  elTRN <- get.edgelist(graph_from_adjacency_matrix(adj1, "undirected")) - 1
  elPPI <- get.edgelist(graph_from_adjacency_matrix(adj2, "undirected")) - 1
  
  ##Make organism specific folder to store the attack curves
  # dir.write <- paste(dir.temp, "/", Organisms_file[i], "_HINT_",
  #                    "randomLethal_attack_curve_degree_preserving_red_zero", sep = "")
  dir.write <- paste(dir.temp, "/", Organisms_file[i], "_HINT_", sub("\\.", "", 
                                                                     sub(" ", "", paste(Pathogens[j], sep = "_"))), 
                     "_random_attack_curve_RanDP_RZ", sep = "")
  dir.create(dir.write, showWarnings = F)
  
  system.time(tmp.curve.rand <- MCGCAttackCurveFunctionalGenesParallel(elTRN, elPPI, ncol(adj.TRN), rowSums(adj.TRN), 
                                                                       colSums(adj.PPI), nboot, nthreads, dir.write, 
                                                                       seed, 1, dir.id, 
                                                                       length(id.lethal), id.lethal - 1))
}


##Pathogen BioGRID
i <- 9
for( j in c(1:length(Pathogens)) ){
  
  ##Print name of the organism.
  message(paste("Pathogen = ", Pathogens[j], sep = ""))
  
  ##Get organism TRN and PPI networks from multiplex network object.
  adj.TRN <- NetworksMultiplex$BioGrid[[i]]$TRN
  adj.PPI <- NetworksMultiplex$BioGrid[[i]]$PPI
  id.inter <- NetworksMultiplex$BioGrid[[i]]$genes
  
  id.match <- match(toupper(id.inter), toupper(Genes.HPI[[j]]))
  id.disease <- which(!is.na(id.match))
  id.non.disease <- setdiff(1:length(id.inter), id.disease)
  
  ###Attack curves attack on disease genes and proteins
  id1 <- 1:ncol(adj.TRN)
  id2 <- 1:ncol(adj.TRN)
  adj1 <- adj.TRN[id1, id1]
  adj2 <- adj.PPI[id2, id2]
  elTRN <- get.edgelist(graph_from_adjacency_matrix(adj1, "undirected")) - 1
  elPPI <- get.edgelist(graph_from_adjacency_matrix(adj2, "undirected")) - 1

  ##Make organism specific folder to store the attack curves
  # dir.write <- paste(getwd(), "/", Organisms_file[i], "_BioGrid_", sub(" ", "", paste(Diseases[j], sep = "_")), 
  #                    "_disease_attack_curve", sep = "")
  dir.write <- paste(getwd(), "/", Organisms_file[i], "_BioGrid_", sub("\\.", "", 
                                                                       sub(" ", "", paste(Pathogens[j], sep = "_"))), 
                     "_pathogen_attack_curve", sep = "")
  dir.create(dir.write, showWarnings = F)
  
  system.time(tmp.curve.rand <- MCGCAttackCurveFunctionalGenesParallel(elTRN, elPPI, ncol(adj.TRN), rowSums(adj.TRN), 
                                                                       colSums(adj.PPI), nboot, nthreads, dir.write, seed, 0, dir.write, 
                                                                       length(id.disease), id.disease - 1))
}

#Pathogens BioGRID Genes: Generate random subsets using Random Degree Preserving-Redundancy Zero sampling model
for(  j in 1:length(Pathogens) ){
  
  ##Print name of the organism.
  message(paste("Pathogen = ", Pathogens[j], sep = ""))
  
  ##Get organism TRN and PPI networks from multiplex network object.
  adj.TRN <- NetworksMultiplex$BioGrid[[i]]$TRN
  adj.PPI <- NetworksMultiplex$BioGrid[[i]]$PPI
  id.inter <- NetworksMultiplex$BioGrid[[i]]$genes
  
  
  kin <- colSums(adj.TRN)
  kin.binned <- add.zero.deg.to.binned(graph_degree_binning(kin[kin != 0], 100), kin[kin == 0])
  kout <- rowSums(adj.TRN)
  kout.binned <- add.zero.deg.to.binned(graph_degree_binning(kout[kout != 0], 30), kout[kout == 0])
  K.binned <- graph_degree_binning(rowSums(adj.PPI))
  K <- colSums(adj.PPI)
  K.binned <- add.zero.deg.to.binned(graph_degree_binning(K[K != 0], 100), K[K == 0])
  
  id.match <- match(toupper(id.inter), toupper(Genes.HPI[[j]]))
  id.lethal <- id.disease <- which(!is.na(id.match))
  id.nonlethal <- id.non.disease <- setdiff(1:length(id.inter), id.disease)
  
  # dir.id <- paste(getwd(), "/", Organisms_file[i], "_BioGrid_",
  #                 "randomLethal_ids_degree", sep = "")
  # dir.id <- paste(dir.temp, "/", Organisms_file[i], "_BioGrid_",
  #                 "randomLethal_ids_degree_preserving_red_zero", sep = "")
  dir.id <- paste(dir.temp, "/", Organisms_file[i], "_BioGrid_", sub("\\.", "", 
                                                                     sub(" ", "", paste(Pathogens[j], sep = "_"))), 
                  "_random_ids_RanDP_RZ", sep = "")
  dir.create(dir.id, showWarnings = F)
  # for( b in 1:nboot ){
  #   # cat("boot = ", b, "\n")
  #   id <- sample(c(id.lethal, id.nonlethal), length(id.lethal)) - 1
  #   file <- paste(dir.id, "/boot_", b, sep = "")
  #   write.table(cbind(id), file, sep = "\t", row.names = F, 
  #               col.names = F, quote = F)
  # }
  
  
  nsample <- 5
  Temp0 <- 1e8
  lambda <- 1e-9
  imax <- 1e6
  tmp.test <- foreach( b = 1:nboot )%do%{
    library(Matrix)
    library(igraph)
    tmp <- count_common_edges_among_nodes_complete_iterator(adj.TRN, 
                                                                                    adj.PPI, 
                                                                                    id.lethal - 1)
    tmp.id <- SASampleMultiplexWithZeroRedFunctional(kin.binned$deg_binned[id.lethal], kout.binned$deg_binned[id.lethal],
                                                                             K.binned$deg_binned[id.lethal], kin.binned$deg_binned[c(id.lethal, id.nonlethal)],
                                                                             kout.binned$deg_binned[c(id.lethal, id.nonlethal)],
                                                                             K.binned$deg_binned[c(id.lethal, id.nonlethal)],
                                                                             nsample, 1, 1, 1, Temp0, lambda, imax, dir.id, nboot = b,
                                                                             c(id.lethal, id.nonlethal) - 1,
                                                                             adj.TRN, adj.PPI,
                                                                             tmp)
    
    return(tmp.id)
  }
  
  ###Attack curves attack on disease genes and proteins
  id1 <- 1:ncol(adj.TRN)
  id2 <- 1:ncol(adj.TRN)
  adj1 <- adj.TRN[id1, id1]
  adj2 <- adj.PPI[id2, id2]
  elTRN <- get.edgelist(graph_from_adjacency_matrix(adj1, "undirected")) - 1
  elPPI <- get.edgelist(graph_from_adjacency_matrix(adj2, "undirected")) - 1
  
  ##Make organism specific folder to store the attack curves
  # dir.write <- paste(getwd(), "/", Organisms_file[i], "_BioGrid_",
  #                    "randomLethal_attack_curve", sep = "")
  # dir.write <- paste(dir.temp, "/", Organisms_file[i], "_BioGrid_",
  #                    "randomLethal_attack_curve_degree_preserving_red_zero", sep = "")
  dir.write <- paste(dir.temp, "/", Organisms_file[i], "_BioGrid_", sub("\\.", "", 
                                                                        sub(" ", "", paste(Pathogens[j], sep = "_"))), 
                     "_random_attack_curve_RanDP_RZ", sep = "")
  dir.create(dir.write, showWarnings = F)
  
  system.time(tmp.curve.rand <- MCGCAttackCurveFunctionalGenesParallel(elTRN, elPPI, ncol(adj.TRN), rowSums(adj.TRN), 
                                                                       colSums(adj.PPI), nboot, nthreads, dir.write, 
                                                                       seed, 1, dir.id, 
                                                                       length(id.lethal), id.lethal - 1))
}


##Cancer
##Generate Data for Figure 5D
dir.results <- getwd()
file <- paste(dir.results, "/NCG6_tsgoncogene.tsv", sep = "")
cancer.genes <- read.table(file, sep = "\t", header = T, 
                           blank.lines.skip = F, quote = "")

##Cancer HINT
for( i in c(9) ){
  
  ##Print name of the organism.
  message(paste("Organism = ", Organisms[i], sep = ""))
  
  ##Get organism TRN and PPI networks from multiplex network object.
  adj.TRN <- NetworksMultiplex$HINT[[i]]$TRN
  adj.PPI <- NetworksMultiplex$HINT[[i]]$PPI
  Genes <- id.inter <- NetworksMultiplex$HINT[[i]]$genes
  
  id.cancer <- match(id.inter, toupper(as.character(cancer.genes[, 2])))
  id.cancer.genes <- which(!is.na(id.cancer))
  id.non.cancer.genes <- which(is.na(id.cancer))
  
  id.cancer <- match(Genes, toupper(as.character(cancer.genes[, 2])))
  cancer.genes.new <- cancer.genes[id.cancer[!is.na(id.cancer)], ]
  id <- which(cancer.genes.new[, 5] == 1)
  id.onco <- match(Genes, toupper(as.character(cancer.genes.new[id, 2])))
  id <- which(cancer.genes.new[, 6] == 1)
  id.suppressor <- match(Genes, toupper(as.character(cancer.genes.new[id, 2])))
  id.onco.genes <- which(!is.na(id.onco))
  id.suppressor.genes <- which(!is.na(id.suppressor))
  
  ##Onco
  id1 <- 1:ncol(adj.TRN)
  id2 <- 1:ncol(adj.TRN)
  adj1 <- adj.TRN[id1, id1]
  adj2 <- adj.PPI[id2, id2]
  elTRN <- get.edgelist(graph_from_adjacency_matrix(adj1, "undirected")) - 1
  elPPI <- get.edgelist(graph_from_adjacency_matrix(adj2, "undirected")) - 1
  
  ##Make organism specific folder to store the attack curves
  dir.write <- paste(getwd(), "/", Organisms_file[i], "_HINT_", 
                     "onco_attack_curve", sep = "")
  dir.create(dir.write, showWarnings = F)
  
  system.time(tmp.curve.rand <- MCGCAttackCurveFunctionalGenesParallel(elTRN, elPPI, ncol(adj.TRN), rowSums(adj.TRN), 
                                                                       colSums(adj.PPI), nboot, nthreads, dir.write, seed, 0, dir.write, 
                                                                       length(id.onco.genes), id.onco.genes - 1))
  
  ##TSG
  id1 <- 1:ncol(adj.TRN)
  id2 <- 1:ncol(adj.TRN)
  adj1 <- adj.TRN[id1, id1]
  adj2 <- adj.PPI[id2, id2]
  elTRN <- get.edgelist(graph_from_adjacency_matrix(adj1, "undirected")) - 1
  elPPI <- get.edgelist(graph_from_adjacency_matrix(adj2, "undirected")) - 1
  
  ##Make organism specific folder to store the attack curves
  dir.write <- paste(getwd(), "/", Organisms_file[i], "_HINT_", 
                     "TSG_attack_curve", sep = "")
  dir.create(dir.write, showWarnings = F)
  
  system.time(tmp.curve.rand <- MCGCAttackCurveFunctionalGenesParallel(elTRN, elPPI, ncol(adj.TRN), rowSums(adj.TRN), 
                                                                       colSums(adj.PPI), nboot, nthreads, dir.write, seed, 0, dir.write, 
                                                                       length(id.suppressor.genes), id.suppressor.genes - 1))
}


#Cancer HINT Genes: Generate random subsets using Random Degree Preserving-Redundancy Zero sampling model
for( i in c(9) ){
  
  ##Print name of the organism.
  message(paste("Organism = ", Organisms[i], sep = ""))
  
  ##Get organism TRN and PPI networks from multiplex network object.
  adj.TRN <- NetworksMultiplex$HINT[[i]]$TRN
  adj.PPI <- NetworksMultiplex$HINT[[i]]$PPI
  
  kin <- colSums(adj.TRN)
  kin.binned <- add.zero.deg.to.binned(graph_degree_binning(kin[kin != 0], 100), kin[kin == 0])
  kout <- rowSums(adj.TRN)
  kout.binned <- add.zero.deg.to.binned(graph_degree_binning(kout[kout != 0], 30), kout[kout == 0])
  K.binned <- graph_degree_binning(rowSums(adj.PPI))
  K <- colSums(adj.PPI)
  K.binned <- add.zero.deg.to.binned(graph_degree_binning(K[K != 0], 100), K[K == 0])
  
  
  Genes <- id.inter <- NetworksMultiplex$HINT[[i]]$genes
  
  id.cancer <- match(id.inter, toupper(as.character(cancer.genes[, 2])))
  id.cancer.genes <- which(!is.na(id.cancer))
  id.non.cancer.genes <- which(is.na(id.cancer))
  
  id.cancer <- match(Genes, toupper(as.character(cancer.genes[, 2])))
  cancer.genes.new <- cancer.genes[id.cancer[!is.na(id.cancer)], ]
  id <- which(cancer.genes.new[, 5] == 1)
  id.onco <- match(Genes, toupper(as.character(cancer.genes.new[id, 2])))
  id <- which(cancer.genes.new[, 6] == 1)
  id.suppressor <- match(Genes, toupper(as.character(cancer.genes.new[id, 2])))
  id.onco.genes <- which(!is.na(id.onco))
  id.nononco.genes <- setdiff(1:ncol(adj.TRN), id.onco.genes)
  id.suppressor.genes <- which(!is.na(id.suppressor))
  id.nonsuppressor.genes <- setdiff(1:ncol(adj.TRN), id.suppressor.genes)
  
  dir.id <- paste(dir.temp, "/", Organisms_file[i], "_HINT_",
                  "randomonco_ids_RanDP_RZ", sep = "")
  dir.create(dir.id, showWarnings = F)
  # for( b in 1:nboot ){
  #   # cat("boot = ", b, "\n")
  #   id <- sample(c(id.onco.genes, id.non.cancer.genes), length(id.onco.genes)) - 1
  #   file <- paste(dir.id, "/boot_", b, sep = "")
  #   write.table(cbind(id), file, sep = "\t", row.names = F, 
  #               col.names = F, quote = F)
  # }
  
  #onco
  nsample <- 5
  Temp0 <- 1e8
  lambda <- 1e-9
  imax <- 1e6
  tmp.test <- foreach( b = 1:nboot )%do%{
    library(Matrix)
    library(igraph)
    tmp <- count_common_edges_among_nodes_complete_iterator(adj.TRN, 
                                                                                    adj.PPI, 
                                                                                    id.lethal - 1)
    tmp.id <- SASampleMultiplexWithZeroRedFunctional(kin.binned$deg_binned[id.onco.genes], kout.binned$deg_binned[id.onco.genes],
                                                                             K.binned$deg_binned[id.onco.genes], kin.binned$deg_binned[c(id.onco.genes, id.nononco.genes)],
                                                                             kout.binned$deg_binned[c(id.onco.genes, id.nononco.genes)],
                                                                             K.binned$deg_binned[c(id.onco.genes, id.nononco.genes)],
                                                                             nsample, 1, 1, 1, Temp0, lambda, imax, dir.id, nboot = b,
                                                                             c(id.onco.genes, id.nononco.genes) - 1,
                                                                             adj.TRN, adj.PPI,
                                                                             tmp)
    
    return(tmp.id)
  }
  
  
  
  ###Onco
  id1 <- 1:ncol(adj.TRN)
  id2 <- 1:ncol(adj.TRN)
  adj1 <- adj.TRN[id1, id1]
  adj2 <- adj.PPI[id2, id2]
  elTRN <- get.edgelist(graph_from_adjacency_matrix(adj1, "undirected")) - 1
  elPPI <- get.edgelist(graph_from_adjacency_matrix(adj2, "undirected")) - 1
  
  ##Make organism specific folder to store the attack curves
  dir.write <- paste(dir.temp, "/", Organisms_file[i], "_HINT_",
                     "randomonco_attack_curve_RanDP_RZ", sep = "")
  dir.create(dir.write, showWarnings = F)
  
  system.time(tmp.curve.rand <- MCGCAttackCurveFunctionalGenesParallel(elTRN, elPPI, ncol(adj.TRN), rowSums(adj.TRN), 
                                                                       colSums(adj.PPI), nboot, nthreads, dir.write, 
                                                                       seed, 1, dir.id, 
                                                                       length(id.onco.genes), id.onco.genes - 1))
  
  
  dir.id <- paste(dir.temp, "/", Organisms_file[i], "_HINT_",
                  "randomTSG_ids_RanDP_RZ", sep = "")
  dir.create(dir.id, showWarnings = F)
  # for( b in 1:nboot ){
  #   # cat("boot = ", b, "\n")
  #   id <- sample(c(id.suppressor.genes, id.non.cancer.genes), length(id.suppressor.genes)) - 1
  #   file <- paste(dir.id, "/boot_", b, sep = "")
  #   write.table(cbind(id), file, sep = "\t", row.names = F, 
  #               col.names = F, quote = F)
  # }
  
  nsample <- 5
  Temp0 <- 1e8
  lambda <- 1e-9
  imax <- 1e6
  tmp.test <- foreach( b = 1:nboot )%do%{
    library(Matrix)
    library(igraph)
    tmp <- count_common_edges_among_nodes_complete_iterator(adj.TRN, 
                                                                                    adj.PPI, 
                                                                                    id.lethal - 1)
    tmp.id <- SASampleMultiplexWithZeroRedFunctional(kin.binned$deg_binned[id.suppressor.genes], kout.binned$deg_binned[id.suppressor.genes],
                                                                             K.binned$deg_binned[id.suppressor.genes], kin.binned$deg_binned[c(id.suppressor.genes, id.nonsuppressor.genes)],
                                                                             kout.binned$deg_binned[c(id.suppressor.genes, id.nonsuppressor.genes)],
                                                                             K.binned$deg_binned[c(id.suppressor.genes, id.nonsuppressor.genes)],
                                                                             nsample, 1, 1, 1, Temp0, lambda, imax, dir.id, nboot = b,
                                                                             c(id.suppressor.genes, id.nonsuppressor.genes) - 1,
                                                                             adj.TRN, adj.PPI,
                                                                             tmp)
    
    return(tmp.id)
  }
  
  ###TSG
  id1 <- 1:ncol(adj.TRN)
  id2 <- 1:ncol(adj.TRN)
  adj1 <- adj.TRN[id1, id1]
  adj2 <- adj.PPI[id2, id2]
  elTRN <- get.edgelist(graph_from_adjacency_matrix(adj1, "undirected")) - 1
  elPPI <- get.edgelist(graph_from_adjacency_matrix(adj2, "undirected")) - 1
  
  ##Make organism specific folder to store the attack curves
  dir.write <- paste(dir.temp, "/", Organisms_file[i], "_HINT_",
                     "randomTSG_attack_curve_RanDP_RZ", sep = "")
  dir.create(dir.write, showWarnings = F)
  
  system.time(tmp.curve.rand <- MCGCAttackCurveFunctionalGenesParallel(elTRN, elPPI, ncol(adj.TRN), rowSums(adj.TRN), 
                                                                       colSums(adj.PPI), nboot, nthreads, dir.write, 
                                                                       seed, 1, dir.id, 
                                                                       length(id.suppressor.genes), id.suppressor.genes - 1))
}


##Cancer BioGRID
for( i in c(9) ){
  
  ##Print name of the organism.
  message(paste("Organism = ", Organisms[i], sep = ""))
  
  ##Get organism TRN and PPI networks from multiplex network object.
  adj.TRN <- NetworksMultiplex$BioGrid[[i]]$TRN
  adj.PPI <- NetworksMultiplex$BioGrid[[i]]$PPI
  Genes <- id.inter <- NetworksMultiplex$BioGrid[[i]]$genes
  
  id.cancer <- match(id.inter, toupper(as.character(cancer.genes[, 2])))
  id.cancer.genes <- which(!is.na(id.cancer))
  id.non.cancer.genes <- which(is.na(id.cancer))
  
  id.cancer <- match(Genes, toupper(as.character(cancer.genes[, 2])))
  cancer.genes.new <- cancer.genes[id.cancer[!is.na(id.cancer)], ]
  id <- which(cancer.genes.new[, 5] == 1)
  id.onco <- match(Genes, toupper(as.character(cancer.genes.new[id, 2])))
  id <- which(cancer.genes.new[, 6] == 1)
  id.suppressor <- match(Genes, toupper(as.character(cancer.genes.new[id, 2])))
  id.onco.genes <- which(!is.na(id.onco))
  id.suppressor.genes <- which(!is.na(id.suppressor))
  
  ###Onco
  id1 <- 1:ncol(adj.TRN)
  id2 <- 1:ncol(adj.TRN)
  adj1 <- adj.TRN[id1, id1]
  adj2 <- adj.PPI[id2, id2]
  elTRN <- get.edgelist(graph_from_adjacency_matrix(adj1, "undirected")) - 1
  elPPI <- get.edgelist(graph_from_adjacency_matrix(adj2, "undirected")) - 1
  
  ##Make organism specific folder to store the attack curves
  dir.write <- paste(getwd(), "/", Organisms_file[i], "_BioGrid_", 
                     "onco_attack_curve", sep = "")
  dir.create(dir.write, showWarnings = F)
  
  system.time(tmp.curve.rand <- MCGCAttackCurveFunctionalGenesParallel(elTRN, elPPI, ncol(adj.TRN), rowSums(adj.TRN), 
                                                                       colSums(adj.PPI), nboot, nthreads, dir.write, seed, 0, dir.write, 
                                                                       length(id.onco.genes), id.onco.genes - 1))
  
  dir.write <- paste(getwd(), "/", Organisms_file[i], "_BioGrid_", 
                     "TSG_attack_curve", sep = "")
  dir.create(dir.write, showWarnings = F)
  
  system.time(tmp.curve.rand <- MCGCAttackCurveFunctionalGenesParallel(elTRN, elPPI, ncol(adj.TRN), rowSums(adj.TRN), 
                                                                       colSums(adj.PPI), nboot, nthreads, dir.write, seed, 0, dir.write, 
                                                                       length(id.suppressor.genes), id.suppressor.genes - 1))
}

#Cancer BioGRID Genes: Generate random subsets using Random Degree Preserving-Redundancy Zero sampling model
for( i in c(9) ){
  
  ##Print name of the organism.
  message(paste("Organism = ", Organisms[i], sep = ""))
  
  ##Get organism TRN and PPI networks from multiplex network object.
  adj.TRN <- NetworksMultiplex$BioGrid[[i]]$TRN
  adj.PPI <- NetworksMultiplex$BioGrid[[i]]$PPI
  
  kin <- colSums(adj.TRN)
  kin.binned <- add.zero.deg.to.binned(graph_degree_binning(kin[kin != 0], 100), kin[kin == 0])
  kout <- rowSums(adj.TRN)
  kout.binned <- add.zero.deg.to.binned(graph_degree_binning(kout[kout != 0], 30), kout[kout == 0])
  K.binned <- graph_degree_binning(rowSums(adj.PPI))
  K <- colSums(adj.PPI)
  K.binned <- add.zero.deg.to.binned(graph_degree_binning(K[K != 0], 100), K[K == 0])
  
  
  Genes <- id.inter <- NetworksMultiplex$BioGrid[[i]]$genes
  
  id.cancer <- match(id.inter, toupper(as.character(cancer.genes[, 2])))
  id.cancer.genes <- which(!is.na(id.cancer))
  id.non.cancer.genes <- which(is.na(id.cancer))
  
  id.cancer <- match(Genes, toupper(as.character(cancer.genes[, 2])))
  cancer.genes.new <- cancer.genes[id.cancer[!is.na(id.cancer)], ]
  id <- which(cancer.genes.new[, 5] == 1)
  id.onco <- match(Genes, toupper(as.character(cancer.genes.new[id, 2])))
  id <- which(cancer.genes.new[, 6] == 1)
  id.suppressor <- match(Genes, toupper(as.character(cancer.genes.new[id, 2])))
  id.onco.genes <- which(!is.na(id.onco))
  id.nononco.genes <- setdiff(1:ncol(adj.TRN), id.onco.genes)
  id.suppressor.genes <- which(!is.na(id.suppressor))
  id.nonsuppressor.genes <- setdiff(1:ncol(adj.TRN), id.suppressor.genes)
  
  dir.id <- paste(dir.temp, "/", Organisms_file[i], "_BioGrid_",
                  "randomonco_ids_RanDP_RZ", sep = "")
  dir.create(dir.id, showWarnings = F)
  # for( b in 1:nboot ){
  #   # cat("boot = ", b, "\n")
  #   id <- sample(c(id.onco.genes, id.non.cancer.genes), length(id.onco.genes)) - 1
  #   file <- paste(dir.id, "/boot_", b, sep = "")
  #   write.table(cbind(id), file, sep = "\t", row.names = F, 
  #               col.names = F, quote = F)
  # }
  
  #onco
  nsample <- 5
  Temp0 <- 1e8
  lambda <- 1e-9
  imax <- 1e6
  tmp.test <- foreach( b = 1:nboot )%do%{
    library(Matrix)
    library(igraph)
    tmp <- count_common_edges_among_nodes_complete_iterator(adj.TRN, 
                                                            adj.PPI, 
                                                            id.lethal - 1)
    tmp.id <- SASampleMultiplexWithZeroRedFunctional(kin.binned$deg_binned[id.onco.genes], kout.binned$deg_binned[id.onco.genes],
                                                     K.binned$deg_binned[id.onco.genes], kin.binned$deg_binned[c(id.onco.genes, id.nononco.genes)],
                                                     kout.binned$deg_binned[c(id.onco.genes, id.nononco.genes)],
                                                     K.binned$deg_binned[c(id.onco.genes, id.nononco.genes)],
                                                     nsample, 1, 1, 1, Temp0, lambda, imax, dir.id, nboot = b,
                                                     c(id.onco.genes, id.nononco.genes) - 1,
                                                     adj.TRN, adj.PPI,
                                                     tmp)
    
    return(tmp.id)
  }
  
  
  
  ###Onco
  id1 <- 1:ncol(adj.TRN)
  id2 <- 1:ncol(adj.TRN)
  adj1 <- adj.TRN[id1, id1]
  adj2 <- adj.PPI[id2, id2]
  elTRN <- get.edgelist(graph_from_adjacency_matrix(adj1, "undirected")) - 1
  elPPI <- get.edgelist(graph_from_adjacency_matrix(adj2, "undirected")) - 1
  
  ##Make organism specific folder to store the attack curves
  dir.write <- paste(dir.temp, "/", Organisms_file[i], "_BioGrid_",
                     "randomonco_attack_curve_RanDP_RZ", sep = "")
  dir.create(dir.write, showWarnings = F)
  
  system.time(tmp.curve.rand <- MCGCAttackCurveFunctionalGenesParallel(elTRN, elPPI, ncol(adj.TRN), rowSums(adj.TRN), 
                                                                       colSums(adj.PPI), nboot, nthreads, dir.write, 
                                                                       seed, 1, dir.id, 
                                                                       length(id.onco.genes), id.onco.genes - 1))
  
  
  dir.id <- paste(dir.temp, "/", Organisms_file[i], "_BioGrid_",
                  "randomTSG_ids_RanDP_RZ", sep = "")
  dir.create(dir.id, showWarnings = F)
  # for( b in 1:nboot ){
  #   # cat("boot = ", b, "\n")
  #   id <- sample(c(id.suppressor.genes, id.non.cancer.genes), length(id.suppressor.genes)) - 1
  #   file <- paste(dir.id, "/boot_", b, sep = "")
  #   write.table(cbind(id), file, sep = "\t", row.names = F, 
  #               col.names = F, quote = F)
  # }
  
  nsample <- 5
  Temp0 <- 1e8
  lambda <- 1e-9
  imax <- 1e6
  tmp.test <- foreach( b = 1:nboot )%dopar%{
    library(Matrix)
    library(igraph)
    tmp <- count_common_edges_among_nodes_complete_iterator(adj.TRN, 
                                                            adj.PPI, 
                                                            id.lethal - 1)
    tmp.id <- SASampleMultiplexWithZeroRedFunctional(kin.binned$deg_binned[id.suppressor.genes], kout.binned$deg_binned[id.suppressor.genes],
                                                     K.binned$deg_binned[id.suppressor.genes], kin.binned$deg_binned[c(id.suppressor.genes, id.nonsuppressor.genes)],
                                                     kout.binned$deg_binned[c(id.suppressor.genes, id.nonsuppressor.genes)],
                                                     K.binned$deg_binned[c(id.suppressor.genes, id.nonsuppressor.genes)],
                                                     nsample, 1, 1, 1, Temp0, lambda, imax, dir.id, nboot = b,
                                                     c(id.suppressor.genes, id.nonsuppressor.genes) - 1,
                                                     adj.TRN, adj.PPI,
                                                     tmp)
    
    return(tmp.id)
  }
  
  ###TSG
  id1 <- 1:ncol(adj.TRN)
  id2 <- 1:ncol(adj.TRN)
  adj1 <- adj.TRN[id1, id1]
  adj2 <- adj.PPI[id2, id2]
  elTRN <- get.edgelist(graph_from_adjacency_matrix(adj1, "undirected")) - 1
  elPPI <- get.edgelist(graph_from_adjacency_matrix(adj2, "undirected")) - 1
  
  ##Make organism specific folder to store the attack curves
  dir.write <- paste(dir.temp, "/", Organisms_file[i], "_BioGrid_",
                     "randomTSG_attack_curve_RanDP_RZ", sep = "")
  dir.create(dir.write, showWarnings = F)
  
  system.time(tmp.curve.rand <- MCGCAttackCurveFunctionalGenesParallel(elTRN, elPPI, ncol(adj.TRN), rowSums(adj.TRN), 
                                                                       colSums(adj.PPI), nboot, nthreads, dir.write, 
                                                                       seed, 1, dir.id, 
                                                                       length(id.suppressor.genes), id.suppressor.genes - 1))
}


#Plot Fig 5

##Panel 5A
Plot.fig <- list()
load("Lethality_HINT.RData")
load("Lethality_BioGRID.RData")
for( i in c(4, 6, 8, 9) ){
  
  message(paste("Organism = ", Organisms[i], sep = ""))
  
  ##Get organism TRN and PPI networks from multiplex network object.
  adj.TRN <- NetworksMultiplex$HINT[[i]]$TRN
  adj.PPI <- NetworksMultiplex$HINT[[i]]$PPI
  id.inter <- NetworksMultiplex$HINT[[i]]$genes
  
  genes.lethal <- toupper(Lethality.HINT$genes[[i]])[Lethality.HINT$gene.lethality[[i]] == 0]
  id.match <- match(toupper(id.inter), toupper(genes.lethal))
  id.disease <- id.lethal <- which(!is.na(id.match))
  
  genes.nonlethal <- toupper(Lethality.HINT$genes[[i]])[Lethality.HINT$gene.lethality[[i]] != 0]
  id.match <- match(toupper(id.inter), toupper(genes.nonlethal))
  id.nondisease <- id.nonlethal <- which(!is.na(id.match))
  
  
  ##Make organism specific folder to store the attack curves
  # dir.write <- paste(dir.temp, "/", Organisms_file[i], "_HINT_", sub(" ", "", paste(Diseases[j], sep = "_")), 
  #                    "_disease_attack_curve", sep = "")
  dir.write <- paste(dir.temp, "/", Organisms_file[i], "_HINT_", 
                     "Lethal_attack_curve", sep = "")
  tmp.path <- rep(0, nboot)
  for( b in 1:nboot ){
    tmp.MCGC <- c(unlist(read.table(paste(dir.write, "/boot_", b, sep = ""), sep = "\t", header = F)))
    id <- which(tmp.MCGC <= 1)[1]
    tmp.path[b] <- abs(sintegral((1:length(tmp.MCGC)/ncol(adj.TRN)), tmp.MCGC/ncol(adj.TRN))$value)
  }
  edge.path <- (count_common_edges_among_nodes_complete_iterator(adj.TRN, adj.PPI, id.disease - 1))
  
  tmp.rand <- rep(0, nboot)
  edge.rand <- rep(0, nboot)
  dir.write <- paste(dir.temp, "/", Organisms_file[i], "_HINT_", 
                     "randomLethal_attack_curve_RanDP_RZ", sep = "")
  for( b in 1:nboot ){
    tmp.MCGC <- c(unlist(read.table(paste(dir.write, "/boot_", b, sep = ""), sep = "\t", header = F)))
    id <- which(tmp.MCGC <= 1)[1]
    tmp.rand[b] <- abs(sintegral((1:length(tmp.MCGC)/ncol(adj.TRN)), tmp.MCGC/ncol(adj.TRN))$value)
  }
  dir.write <- paste(dir.temp, "/", Organisms_file[i], "_HINT_", 
                     "randomLethal_ids_RanDP_RZ", sep = "")
  
  for( b in 1:nboot ){
    id <- c(unlist(read.table(paste(dir.write, "/boot_", b, sep = ""), sep = "\t", header = F)))
    edge.rand[b] <- (count_common_edges_among_nodes_complete_iterator(adj.TRN, adj.PPI, id))
  }
  
  
  tmp <- orddom(tmp.rand, tmp.path)
  R.path <- as.numeric(tmp[c(23:25), 2])
  
  # tmp <- orddom(tmp.rand, tmp.nonpath)
  # R.nonpath <- as.numeric(tmp[c(23:25), 2])
  
  CR.path <- c(edge.path - mean(edge.rand), 
                edge.path - mean(edge.rand) - 2*sd(edge.rand)/10, 
                edge.path - mean(edge.rand) + 2*sd(edge.rand)/10)
  
  if( i == 4 ){
    data.plot <- data.frame(Org = rep(paste(Organisms[i], " HINT", sep = ""), 4), 
                            CR = c(CR.path[1]),
                            CR.lower = c(CR.path[2]),
                            CR.upper = c(CR.path[3]),
                            R = c(R.path[1]), 
                            R.lower = c(R.path[2]), 
                            R.upper = c(R.path[3]), 
                            Type = c("Random deg. preserving, red. zero"), 
                            size = c(length(id.disease)))
  }else{
    data.tmp <- data.frame(Org = rep(paste(Organisms[i], " HINT", sep = ""), 4), 
                           CR = c(CR.path[1]),
                           CR.lower = c(CR.path[2]),
                           CR.upper = c(CR.path[3]),
                           R = c(R.path[1]), 
                           R.lower = c(R.path[2]), 
                           R.upper = c(R.path[3]), 
                           Type = c("Random deg. preserving, red. zero"), 
                           size = c(length(id.disease)))
    data.plot <- rbind(data.plot, data.tmp)
  }
  
  ##BioGRID
  adj.TRN <- NetworksMultiplex$BioGrid[[i]]$TRN
  adj.PPI <- NetworksMultiplex$BioGrid[[i]]$PPI
  id.inter <- NetworksMultiplex$BioGrid[[i]]$genes
  
  genes.lethal <- toupper(Lethality.BioGRID$genes[[i]])[Lethality.BioGRID$gene.lethality[[i]] == 0]
  id.match <- match(toupper(id.inter), toupper(genes.lethal))
  id.disease <- id.lethal <- which(!is.na(id.match))
  
  genes.nonlethal <- toupper(Lethality.BioGRID$genes[[i]])[Lethality.BioGRID$gene.lethality[[i]] != 0]
  id.match <- match(toupper(id.inter), toupper(genes.nonlethal))
  id.non.disease <- id.nonlethal <- which(!is.na(id.match))
  
  dir.write <- paste(dir.temp, "/", Organisms_file[i], "_BioGRID_", 
                     "Lethal_attack_curve", sep = "")
  tmp.path <- rep(0, nboot)
  for( b in 1:nboot ){
    tmp.MCGC <- c(unlist(read.table(paste(dir.write, "/boot_", b, sep = ""), sep = "\t", header = F)))
    id <- which(tmp.MCGC <= 1)[1]
    tmp.path[b] <- abs(sintegral((1:length(tmp.MCGC)/ncol(adj.TRN)), tmp.MCGC/ncol(adj.TRN))$value)
  }
  edge.path <- (count_common_edges_among_nodes_complete_iterator(adj.TRN, adj.PPI, id.disease - 1))
  
  tmp.rand <- rep(0, nboot)
  edge.rand <- rep(0, nboot)
  dir.write <- paste(dir.temp, "/", Organisms_file[i], "_BioGRID_", 
                     "randomLethal_attack_curve_RanDP_RZ", sep = "")
  for( b in 1:nboot ){
    tmp.MCGC <- c(unlist(read.table(paste(dir.write, "/boot_", b, sep = ""), sep = "\t", header = F)))
    id <- which(tmp.MCGC <= 1)[1]
    tmp.rand[b] <- abs(sintegral((1:length(tmp.MCGC)/ncol(adj.TRN)), tmp.MCGC/ncol(adj.TRN))$value)
  }
  dir.write <- paste(dir.temp, "/", Organisms_file[i], "_BioGRID_", 
                     "randomLethal_ids_RanDP_RZ", sep = "")
  
  for( b in 1:nboot ){
    id <- c(unlist(read.table(paste(dir.write, "/boot_", b, sep = ""), sep = "\t", header = F)))
    edge.rand[b] <- (count_common_edges_among_nodes_complete_iterator(adj.TRN, adj.PPI, id))
  }
  
  
  tmp <- orddom(tmp.rand, tmp.path)
  R.path <- as.numeric(tmp[c(23:25), 2])

  
  CR.path <- c(edge.path - mean(edge.rand), 
               edge.path - mean(edge.rand) - 2*sd(edge.rand)/10, 
               edge.path - mean(edge.rand) + 2*sd(edge.rand)/10)
  
  data.tmp <- data.frame(Org = rep(paste(Organisms[i], " BioGRID", sep = ""), 4), 
                         CR = c(CR.path[1]),
                         CR.lower = c(CR.path[2]),
                         CR.upper = c(CR.path[3]),
                         R = c(R.path[1]), 
                         R.lower = c(R.path[2]), 
                         R.upper = c(R.path[3]), 
                         Type = c("Random deg. preserving, red. zero"), 
                         size = c(length(id.disease)))
  data.plot <- rbind(data.plot, data.tmp)
  
}
p <- ggbarplot(data.plot, x = "Org", y = "R", 
               fill = "red",    
               # group = "Type",
               color = "red",
               sort.by.groups = F,
               # x.text.angle = 50,          # Rotate vertically x axis texts
               xlab = "",
               sort.val = "none",
               ylab = expression("R"),
               legend = "none",
               legend.title = "",
               y.text.angle = 0,
               rotate = T,
               font.x = 7, 
               font.y = 7,
               font.tickslab = 6,
               # size = 0.9,
               # point.size = 0.1,
               font.label = 4,
               stat = "identity",
               theme = theme_pubr(), 
               position = position_dodge(0.9),
               width = 0.7
)
p1 <- p + geom_hline(yintercept = 0, size = 0.2)+ geom_errorbar(aes(ymin = R.lower, ymax = R.upper), 
                                                                width = 0.4, size = 0.2) + 
  ggtitle(expression(atop(paste("R: Robustness, ", sep = ""), 
                          paste("C"["R"], ": Redundancy", sep = "")))) +
  theme(title = element_text(size = 7, color = "black"), 
        plot.title = element_text(size = 6, color = "black"), 
        axis.title = element_text(size = 7, colour = "black"), 
        legend.text = element_text(size = 7, color = "black"), 
        axis.ticks = element_line(size = 0.3),
        axis.line = element_line(size = 0.3))

p <- ggbarplot(data.plot, x = "Org", y = "CR", 
               fill = "red",    
               # group = "Type",
               color = "red",
               sort.by.groups = F,
               # x.text.angle = 50,          # Rotate vertically x axis texts
               xlab = "",
               sort.val = "none",
               ylab = expression("R"),
               legend = "none",
               legend.title = "",
               y.text.angle = 50,
               rotate = T,
               font.x = 7, 
               font.y = 7,
               font.tickslab = 6,
               # size = 0.9,
               point.size = 0.1,
               font.label = 4,
               stat = "identity",
               theme = theme_pubr(), 
               position = position_dodge(0.9),
               width = 0.7
)
p2 <- p + geom_hline(yintercept = 0, size = 0.2)+ geom_errorbar(aes(ymin = CR.lower, ymax = CR.upper, group = Type), 
                                                                width = 0.4, size = 0.2,
                                                                position = position_dodge(0.9))
plot1 <- plot_grid(p1, 
                   p2 + 
                     theme(axis.text.y = element_blank(),
                           plot.title = element_text(size = 6, color = "black"),
                           # axis.line.y = element_blank(),
                           axis.title.y= element_blank(),
                           axis.ticks.y= element_blank(), 
                           axis.title.x = element_text(size = 7, colour = "black"), 
                           axis.ticks.x = element_line(size = 0.3),
                           axis.line = element_line(size = 0.3)),
                   nrow = 1,
                   rel_widths = c(1.5, 1),
                   align = 'h', axis = 'tb')
Plot.fig[[1]] <- plot1


#Panel 5B
load("Genes_Pathogen.RData")
load("Pathogens.RData")
for( j in 1:length(Pathogens) ){
  
  ##Print name of the organism.
  message(paste("Disease = ", Pathogens[j], sep = ""))
  
  ##Get organism TRN and PPI networks from multiplex network object.
  adj.TRN <- NetworksMultiplex$HINT[[i]]$TRN
  adj.PPI <- NetworksMultiplex$HINT[[i]]$PPI
  id.inter <- NetworksMultiplex$HINT[[i]]$genes
  
  id.match <- match(toupper(id.inter), toupper(Genes.HPI[[j]]))
  id.lethal <- id.disease <- which(!is.na(id.match))
  id.nonlethal <- id.non.disease <- setdiff(1:length(id.inter), id.disease)
  
  
  ##Make organism specific folder to store the attack curves
  # dir.write <- paste(dir.temp, "/", Organisms_file[i], "_HINT_", sub(" ", "", paste(Diseases[j], sep = "_")), 
  #                    "_disease_attack_curve", sep = "")
  dir.write <- paste(dir.temp, "/", Organisms_file[i], "_HINT_", sub("\\.", "", 
                                                                     sub(" ", "", paste(Pathogens[j], sep = "_"))), 
                     "_pathogen_attack_curve", sep = "")
  tmp.path <- rep(0, nboot)
  for( b in 1:nboot ){
    tmp.MCGC <- c(unlist(read.table(paste(dir.write, "/boot_", b, sep = ""), sep = "\t", header = F)))
    id <- which(tmp.MCGC <= 1)[1]
    tmp.path[b] <- abs(sintegral((1:length(tmp.MCGC)/ncol(adj.TRN)), tmp.MCGC/ncol(adj.TRN))$value)
  }
  edge.path <- (count_common_edges_among_nodes_complete_iterator(adj.TRN, adj.PPI, id.disease - 1))
  
  tmp.rand <- rep(0, nboot)
  edge.rand <- rep(0, nboot)
  dir.write <- paste(dir.temp, "/", Organisms_file[i], "_HINT_", sub("\\.", "", 
                                                                     sub(" ", "", paste(Pathogens[j], sep = "_"))), 
                     "_random_attack_curve_RanDP_RZ", sep = "")
  for( b in 1:nboot ){
    tmp.MCGC <- c(unlist(read.table(paste(dir.write, "/boot_", b, sep = ""), sep = "\t", header = F)))
    id <- which(tmp.MCGC <= 1)[1]
    tmp.rand[b] <- abs(sintegral((1:length(tmp.MCGC)/ncol(adj.TRN)), tmp.MCGC/ncol(adj.TRN))$value)
  }
  dir.write <- paste(dir.temp, "/", Organisms_file[i], "_HINT_", sub("\\.", "", 
                                                                     sub(" ", "", paste(Pathogens[j], sep = "_"))), 
                     "_random_ids_RanDP_RZ", sep = "")
  
  for( b in 1:nboot ){
    id <- c(unlist(read.table(paste(dir.write, "/boot_", b, sep = ""), sep = "\t", header = F)))
    edge.rand[b] <- (count_common_edges_among_nodes_complete_iterator(adj.TRN, adj.PPI, id))
  }
  
  tmp <- orddom(tmp.rand, tmp.path)
  R.path <- as.numeric(tmp[c(23:25), 2])
  
  
  CR.path <- c(edge.path - mean(edge.rand), 
               edge.path - mean(edge.rand) - 2*sd(edge.rand)/10, 
               edge.path - mean(edge.rand) + 2*sd(edge.rand)/10)
  
  
  if( j == 1 ){
    data.plot <- data.frame(Org = rep(paste(Organisms[i], " HINT", sep = ""), 4), 
                            CR = c(CR.path[1]),
                            CR.lower = c(CR.path[2]),
                            CR.upper = c(CR.path[3]),
                            R = c(R.path[1]), 
                            R.lower = c(R.path[2]), 
                            R.upper = c(R.path[3]), 
                            Type = c("Random deg. preserving, red. zero"), 
                            size = c(length(id.disease)))
  }else{
    data.tmp <- data.frame(Org = rep(paste(Organisms[i], " HINT", sep = ""), 4), 
                           CR = c(CR.path[1]),
                           CR.lower = c(CR.path[2]),
                           CR.upper = c(CR.path[3]),
                           R = c(R.path[1]), 
                           R.lower = c(R.path[2]), 
                           R.upper = c(R.path[3]), 
                           Type = c("Random deg. preserving, red. zero"), 
                           size = c(length(id.disease)))
    data.plot <- rbind(data.plot, data.tmp)
  }
  
  ##BioGRID
  adj.TRN <- NetworksMultiplex$BioGrid[[i]]$TRN
  adj.PPI <- NetworksMultiplex$BioGrid[[i]]$PPI
  id.inter <- NetworksMultiplex$BioGrid[[i]]$genes
  
  id.match <- match(toupper(id.inter), toupper(Genes.HPI[[j]]))
  id.lethal <- id.disease <- which(!is.na(id.match))
  id.nonlethal <- id.non.disease <- setdiff(1:length(id.inter), id.disease)
  
  dir.write <- paste(dir.temp, "/", Organisms_file[i], "_BioGrid_", sub("\\.", "", 
                                                                        sub(" ", "", paste(Pathogens[j], sep = "_"))), 
                     "_pathogen_attack_curve", sep = "")
  tmp.path <- rep(0, nboot)
  for( b in 1:nboot ){
    tmp.MCGC <- c(unlist(read.table(paste(dir.write, "/boot_", b, sep = ""), sep = "\t", header = F)))
    id <- which(tmp.MCGC <= 1)[1]
    tmp.path[b] <- abs(sintegral((1:length(tmp.MCGC)/ncol(adj.TRN)), tmp.MCGC/ncol(adj.TRN))$value)
  }
  edge.path <- (count_common_edges_among_nodes_complete_iterator(adj.TRN, adj.PPI, id.disease - 1)/length(1))
  
  
  tmp.rand <- rep(0, nboot)
  edge.rand <- rep(0, nboot)
  dir.write <- paste(dir.temp, "/", Organisms_file[i], "_BioGrid_", sub("\\.", "", 
                                                                     sub(" ", "", paste(Pathogens[j], sep = "_"))), 
                     "_random_attack_curve_RanDP_RZ", sep = "")
  for( b in 1:nboot ){
    tmp.MCGC <- c(unlist(read.table(paste(dir.write, "/boot_", b, sep = ""), sep = "\t", header = F)))
    id <- which(tmp.MCGC <= 1)[1]
    tmp.rand[b] <- abs(sintegral((1:length(tmp.MCGC)/ncol(adj.TRN)), tmp.MCGC/ncol(adj.TRN))$value)
  }
  dir.write <- paste(dir.temp, "/", Organisms_file[i], "_BioGrid_", sub("\\.", "", 
                                                                     sub(" ", "", paste(Pathogens[j], sep = "_"))), 
                     "_random_ids_RanDP_RZ", sep = "")
  
  for( b in 1:nboot ){
    id <- c(unlist(read.table(paste(dir.write, "/boot_", b, sep = ""), sep = "\t", header = F)))
    edge.rand[b] <- (count_common_edges_among_nodes_complete_iterator(adj.TRN, adj.PPI, id))
  }
  
  tmp <- orddom(tmp.rand, tmp.path)
  R.path <- as.numeric(tmp[c(23:25), 2])
  
  
  CR.path <- c(edge.path - mean(edge.rand), 
               edge.path - mean(edge.rand) - 2*sd(edge.rand)/10, 
               edge.path - mean(edge.rand) + 2*sd(edge.rand)/10)
  
  
  data.tmp <- data.frame(Org = rep(paste(Organisms[i], " BioGRID", sep = ""), 4), 
                         CR = c(CR.path[1]),
                         CR.lower = c(CR.path[2]),
                         CR.upper = c(CR.path[3]),
                         R = c(R.path[1]), 
                         R.lower = c(R.path[2]), 
                         R.upper = c(R.path[3]), 
                         Type = c("Random deg. preserving, red. zero"), 
                         size = c(length(id.disease)))
  data.plot <- rbind(data.plot, data.tmp)
  
}
p <- ggbarplot(data.plot, x = "Org", y = "R", 
               fill = "red",    
               # group = "Type",
               color = "red",
               sort.by.groups = F,
               # x.text.angle = 50,          # Rotate vertically x axis texts
               xlab = "",
               sort.val = "none",
               ylab = expression("R"),
               legend = "none",
               legend.title = "",
               y.text.angle = 0,
               rotate = T,
               font.x = 7, 
               font.y = 7,
               font.tickslab = 6,
               # size = 0.9,
               # point.size = 0.1,
               font.label = 4,
               stat = "identity",
               theme = theme_pubr(), 
               position = position_dodge(0.9),
               width = 0.7
)
p1 <- p + geom_hline(yintercept = 0, size = 0.2)+ geom_errorbar(aes(ymin = R.lower, ymax = R.upper), 
                                                                width = 0.4, size = 0.2) + 
  ggtitle(expression(atop(paste("R: Robustness, ", sep = ""), 
                          paste("C"["R"], ": Redundancy", sep = "")))) +
  theme(title = element_text(size = 7, color = "black"), 
        plot.title = element_text(size = 6, color = "black"), 
        axis.title = element_text(size = 7, colour = "black"), 
        legend.text = element_text(size = 7, color = "black"), 
        axis.ticks = element_line(size = 0.3),
        axis.line = element_line(size = 0.3))

p <- ggbarplot(data.plot, x = "Org", y = "CR", 
               fill = "red",    
               # group = "Type",
               color = "red",
               sort.by.groups = F,
               # x.text.angle = 50,          # Rotate vertically x axis texts
               xlab = "",
               sort.val = "none",
               ylab = expression("R"),
               legend = "none",
               legend.title = "",
               y.text.angle = 50,
               rotate = T,
               font.x = 7, 
               font.y = 7,
               font.tickslab = 6,
               # size = 0.9,
               point.size = 0.1,
               font.label = 4,
               stat = "identity",
               theme = theme_pubr(), 
               position = position_dodge(0.9),
               width = 0.7
)
p2 <- p + geom_hline(yintercept = 0, size = 0.2)+ geom_errorbar(aes(ymin = CR.lower, ymax = CR.upper, group = Type), 
                                                                width = 0.4, size = 0.2,
                                                                position = position_dodge(0.9))
plot1 <- plot_grid(p1, 
                   p2 + 
                     theme(axis.text.y = element_blank(),
                           plot.title = element_text(size = 6, color = "black"),
                           # axis.line.y = element_blank(),
                           axis.title.y= element_blank(),
                           axis.ticks.y= element_blank(), 
                           axis.title.x = element_text(size = 7, colour = "black"), 
                           axis.ticks.x = element_line(size = 0.3),
                           axis.line = element_line(size = 0.3)),
                   nrow = 1,
                   rel_widths = c(1.5, 1),
                   align = 'h', axis = 'tb')
Plot.fig[[2]] <- plot1

#Panel 5C
load("Genes_Diseases.RData")
load("Diseases.RData")
i <- 9
for( j in 1:length(Diseases) ){
  
  ##Print name of the organism.
  message(paste("Disease = ", Diseases[j], sep = ""))
  
  ##Get organism TRN and PPI networks from multiplex network object.
  adj.TRN <- NetworksMultiplex$HINT[[i]]$TRN
  adj.PPI <- NetworksMultiplex$HINT[[i]]$PPI
  id.inter <- NetworksMultiplex$HINT[[i]]$genes
  
  id.match <- match(toupper(id.inter), toupper(Genes.Diseases[[j]]))
  id.disease <- which(!is.na(id.match))
  id.non.disease <- setdiff(1:length(id.inter), id.disease)
  
  
  ##Make organism specific folder to store the attack curves
  dir.write <- paste(dir.temp, "/", Organisms_file[i], "_HINT_", sub(" ", "", paste(Diseases[j], sep = "_")), 
                     "_disease_attack_curve", sep = "")
  tmp.path <- rep(0, nboot)
  for( b in 1:nboot ){
    tmp.MCGC <- c(unlist(read.table(paste(dir.write, "/boot_", b, sep = ""), sep = "\t", header = F)))
    id <- which(tmp.MCGC <= 1)[1]
    tmp.path[b] <- abs(sintegral((1:length(tmp.MCGC)/ncol(adj.TRN)), tmp.MCGC/ncol(adj.TRN))$value)
  }
  edge.path <- (count_common_edges_among_nodes_complete_iterator(adj.TRN, adj.PPI, id.disease - 1))
  
  tmp.rand <- rep(0, nboot)
  edge.rand <- rep(0, nboot)
  dir.write <- paste(dir.temp, "/", Organisms_file[i], "_HINT_", sub(" ", "", paste(Diseases[j], sep = "_")), 
                     "_random_attack_curve_RanDP_RZ", sep = "")
  for( b in 1:nboot ){
    tmp.MCGC <- c(unlist(read.table(paste(dir.write, "/boot_", b, sep = ""), sep = "\t", header = F)))
    id <- which(tmp.MCGC <= 1)[1]
    tmp.rand[b] <- abs(sintegral((1:length(tmp.MCGC)/ncol(adj.TRN)), tmp.MCGC/ncol(adj.TRN))$value)
  }
  dir.write <- paste(dir.temp, "/", Organisms_file[i], "_HINT_", sub(" ", "", paste(Diseases[j], sep = "_")), 
                     "_random_ids_RanDP_RZ", sep = "")
  
  for( b in 1:nboot ){
    id <- c(unlist(read.table(paste(dir.write, "/boot_", b, sep = ""), sep = "\t", header = F)))
    edge.rand[b] <- (count_common_edges_among_nodes_complete_iterator(adj.TRN, adj.PPI, id))
  }
  
  tmp <- orddom(tmp.rand, tmp.path)
  R.path <- as.numeric(tmp[c(23:25), 2])
  
  
  CR.path <- c(edge.path - mean(edge.rand), 
               edge.path - mean(edge.rand) - 2*sd(edge.rand)/10, 
               edge.path - mean(edge.rand) + 2*sd(edge.rand)/10)
  
  
  if( j == 1 ){
    data.plot <- data.frame(Org = rep(paste(Organisms[i], " HINT", sep = ""), 4), 
                            CR = c(CR.path[1]),
                            CR.lower = c(CR.path[2]),
                            CR.upper = c(CR.path[3]),
                            R = c(R.path[1]), 
                            R.lower = c(R.path[2]), 
                            R.upper = c(R.path[3]), 
                            Type = c("Random deg. preserving, red. zero"), 
                            size = c(length(id.disease)))
  }else{
    data.tmp <- data.frame(Org = rep(paste(Organisms[i], " HINT", sep = ""), 4), 
                           CR = c(CR.path[1]),
                           CR.lower = c(CR.path[2]),
                           CR.upper = c(CR.path[3]),
                           R = c(R.path[1]), 
                           R.lower = c(R.path[2]), 
                           R.upper = c(R.path[3]), 
                           Type = c("Random deg. preserving, red. zero"), 
                           size = c(length(id.disease)))
    data.plot <- rbind(data.plot, data.tmp)
  }
  
  ##BioGRID
  adj.TRN <- NetworksMultiplex$BioGrid[[i]]$TRN
  adj.PPI <- NetworksMultiplex$BioGrid[[i]]$PPI
  id.inter <- NetworksMultiplex$BioGrid[[i]]$genes

  
  id.match <- match(toupper(id.inter), toupper(Genes.Diseases[[j]]))
  id.disease <- which(!is.na(id.match))
  id.non.disease <- setdiff(1:length(id.inter), id.disease)
  
  dir.write <- paste(dir.temp, "/", Organisms_file[i], "_BioGrid_", sub(" ", "", paste(Diseases[j], sep = "_")), 
                     "_disease_attack_curve", sep = "")
  tmp.path <- rep(0, nboot)
  for( b in 1:nboot ){
    tmp.MCGC <- c(unlist(read.table(paste(dir.write, "/boot_", b, sep = ""), sep = "\t", header = F)))
    id <- which(tmp.MCGC <= 1)[1]
    tmp.path[b] <- abs(sintegral((1:length(tmp.MCGC)/ncol(adj.TRN)), tmp.MCGC/ncol(adj.TRN))$value)
  }
  edge.path <- (count_common_edges_among_nodes_complete_iterator(adj.TRN, adj.PPI, id.disease - 1)/length(1))
  
  tmp.rand <- rep(0, nboot)
  edge.rand <- rep(0, nboot)
  dir.write <- paste(dir.temp, "/", Organisms_file[i], "_BioGrid_", sub(" ", "", paste(Diseases[j], sep = "_")), 
                     "_random_attack_curve_RanDP_RZ", sep = "")
  for( b in 1:nboot ){
    tmp.MCGC <- c(unlist(read.table(paste(dir.write, "/boot_", b, sep = ""), sep = "\t", header = F)))
    id <- which(tmp.MCGC <= 1)[1]
    tmp.rand[b] <- abs(sintegral((1:length(tmp.MCGC)/ncol(adj.TRN)), tmp.MCGC/ncol(adj.TRN))$value)
  }
  dir.write <- paste(dir.temp, "/", Organisms_file[i], "_BioGrid_", sub(" ", "", paste(Diseases[j], sep = "_")), 
                     "_random_ids_RanDP_RZ", sep = "")
  
  for( b in 1:nboot ){
    id <- c(unlist(read.table(paste(dir.write, "/boot_", b, sep = ""), sep = "\t", header = F)))
    edge.rand[b] <- (count_common_edges_among_nodes_complete_iterator(adj.TRN, adj.PPI, id))
  }
  
  tmp <- orddom(tmp.rand, tmp.path)
  R.path <- as.numeric(tmp[c(23:25), 2])
  
  
  CR.path <- c(edge.path - mean(edge.rand), 
               edge.path - mean(edge.rand) - 2*sd(edge.rand)/10, 
               edge.path - mean(edge.rand) + 2*sd(edge.rand)/10)
  
  
  
  data.tmp <- data.frame(Org = rep(paste(Organisms[i], " BioGRID", sep = ""), 4), 
                         CR = c(CR.path[1]),
                         CR.lower = c(CR.path[2]),
                         CR.upper = c(CR.path[3]),
                         R = c(R.path[1]), 
                         R.lower = c(R.path[2]), 
                         R.upper = c(R.path[3]), 
                         Type = c("Random deg. preserving, red. zero"), 
                         size = c(length(id.disease)))
  data.plot <- rbind(data.plot, data.tmp)
  
}
p <- ggbarplot(data.plot, x = "Org", y = "R", 
               fill = "red",    
               # group = "Type",
               color = "red",
               sort.by.groups = F,
               # x.text.angle = 50,          # Rotate vertically x axis texts
               xlab = "",
               sort.val = "none",
               ylab = expression("R"),
               legend = "none",
               legend.title = "",
               y.text.angle = 0,
               rotate = T,
               font.x = 7, 
               font.y = 7,
               font.tickslab = 6,
               # size = 0.9,
               # point.size = 0.1,
               font.label = 4,
               stat = "identity",
               theme = theme_pubr(), 
               position = position_dodge(0.9),
               width = 0.7
)
p1 <- p + geom_hline(yintercept = 0, size = 0.2)+ geom_errorbar(aes(ymin = R.lower, ymax = R.upper), 
                                                                width = 0.4, size = 0.2) + 
  ggtitle(expression(atop(paste("R: Robustness, ", sep = ""), 
                          paste("C"["R"], ": Redundancy", sep = "")))) +
  theme(title = element_text(size = 7, color = "black"), 
        plot.title = element_text(size = 6, color = "black"), 
        axis.title = element_text(size = 7, colour = "black"), 
        legend.text = element_text(size = 7, color = "black"), 
        axis.ticks = element_line(size = 0.3),
        axis.line = element_line(size = 0.3))

p <- ggbarplot(data.plot, x = "Org", y = "CR", 
               fill = "red",    
               # group = "Type",
               color = "red",
               sort.by.groups = F,
               # x.text.angle = 50,          # Rotate vertically x axis texts
               xlab = "",
               sort.val = "none",
               ylab = expression("R"),
               legend = "none",
               legend.title = "",
               y.text.angle = 50,
               rotate = T,
               font.x = 7, 
               font.y = 7,
               font.tickslab = 6,
               # size = 0.9,
               point.size = 0.1,
               font.label = 4,
               stat = "identity",
               theme = theme_pubr(), 
               position = position_dodge(0.9),
               width = 0.7
)
p2 <- p + geom_hline(yintercept = 0, size = 0.2)+ geom_errorbar(aes(ymin = CR.lower, ymax = CR.upper, group = Type), 
                                                                width = 0.4, size = 0.2,
                                                                position = position_dodge(0.9))
plot1 <- plot_grid(p1, 
                   p2 + 
                     theme(axis.text.y = element_blank(),
                           plot.title = element_text(size = 6, color = "black"),
                           # axis.line.y = element_blank(),
                           axis.title.y= element_blank(),
                           axis.ticks.y= element_blank(), 
                           axis.title.x = element_text(size = 7, colour = "black"), 
                           axis.ticks.x = element_line(size = 0.3),
                           axis.line = element_line(size = 0.3)),
                   nrow = 1,
                   rel_widths = c(3, 1),
                   align = 'h', axis = 'tb')
Plot.fig[[3]] <- plot1

#Panel 5D
dir.results <- getwd()
file <- paste(dir.results, "/NCG6_tsgoncogene.tsv", sep = "")
cancer.genes <- read.table(file, sep = "\t", header = T, 
                           blank.lines.skip = F, quote = "")
cancer.type <- c("Oncogenes", "TSG")
cancer.name <- c("onco", "TSG")
for( j in 1:length(cancer.type) ){
  
  ##Print name of the organism.
  message(paste("Cancer type = ", cancer.type[j], sep = ""))
  
  ##Get organism TRN and PPI networks from multiplex network object.
  adj.TRN <- NetworksMultiplex$HINT[[i]]$TRN
  adj.PPI <- NetworksMultiplex$HINT[[i]]$PPI
  Genes <- id.inter <- NetworksMultiplex$HINT[[i]]$genes
  
  id.cancer <- match(id.inter, toupper(as.character(cancer.genes[, 2])))
  id.cancer.genes <- which(!is.na(id.cancer))
  id.non.cancer.genes <- which(is.na(id.cancer))
  
  id.cancer <- match(Genes, toupper(as.character(cancer.genes[, 2])))
  cancer.genes.new <- cancer.genes[id.cancer[!is.na(id.cancer)], ]
  id <- which(cancer.genes.new[, 5] == 1)
  id.onco <- match(Genes, toupper(as.character(cancer.genes.new[id, 2])))
  id <- which(cancer.genes.new[, 6] == 1)
  id.suppressor <- match(Genes, toupper(as.character(cancer.genes.new[id, 2])))
  if( cancer.type[j] == "Oncogenes" ){
    id.disease <- id.lethal <- id.onco.genes <- which(!is.na(id.onco))
    id.non.disease <- id.nonlethal <- id.nononco.genes <- setdiff(1:ncol(adj.TRN), id.onco.genes)
  }
  if( cancer.type[j] == "TSG" ){
    id.disease <- id.lethal <- id.suppressor.genes <- which(!is.na(id.suppressor))
    id.non.disease <- id.nonlethal <- id.nonsuppressor.genes <- setdiff(1:ncol(adj.TRN), id.suppressor.genes)
  }
  
  
  
  ##Make organism specific folder to store the attack curves
  # dir.write <- paste(dir.temp, "/", Organisms_file[i], "_HINT_", sub(" ", "", paste(Diseases[j], sep = "_")), 
  #                    "_disease_attack_curve", sep = "")
  dir.write <- paste(dir.temp, "/", Organisms_file[i], "_HINT_", 
                     cancer.name[j], "_attack_curve", sep = "")
  tmp.path <- rep(0, nboot)
  for( b in 1:nboot ){
    tmp.MCGC <- c(unlist(read.table(paste(dir.write, "/boot_", b, sep = ""), sep = "\t", header = F)))
    id <- which(tmp.MCGC <= 1)[1]
    tmp.path[b] <- abs(sintegral((1:length(tmp.MCGC)/ncol(adj.TRN)), tmp.MCGC/ncol(adj.TRN))$value)
  }
  edge.path <- (count_common_edges_among_nodes_complete_iterator(adj.TRN, adj.PPI, id.disease - 1))
  
  tmp.rand <- rep(0, nboot)
  edge.rand <- rep(0, nboot)
  dir.write <- paste(dir.temp, "/", Organisms_file[i], "_HINT_",
                     "random", cancer.name[j], "_attack_curve_RanDP_RZ", sep = "")
  for( b in 1:nboot ){
    tmp.MCGC <- c(unlist(read.table(paste(dir.write, "/boot_", b, sep = ""), sep = "\t", header = F)))
    id <- which(tmp.MCGC <= 1)[1]
    tmp.rand[b] <- abs(sintegral((1:length(tmp.MCGC)/ncol(adj.TRN)), tmp.MCGC/ncol(adj.TRN))$value)
  }
  dir.write <- paste(dir.temp, "/", Organisms_file[i], "_HINT_",
                     "random", cancer.name[j], "_ids_RanDP_RZ", sep = "")
  
  for( b in 1:nboot ){
    id <- c(unlist(read.table(paste(dir.write, "/boot_", b, sep = ""), sep = "\t", header = F)))
    edge.rand[b] <- (count_common_edges_among_nodes_complete_iterator(adj.TRN, adj.PPI, id))
  }
  
  tmp <- orddom(tmp.rand, tmp.path)
  R.path <- as.numeric(tmp[c(23:25), 2])
  
  
  CR.path <- c(edge.path - mean(edge.rand), 
               edge.path - mean(edge.rand) - 2*sd(edge.rand)/10, 
               edge.path - mean(edge.rand) + 2*sd(edge.rand)/10)
  
  if( j == 1 ){
    data.plot <- data.frame(Org = rep(paste(Organisms[i], " HINT", sep = ""), 4), 
                            CR = c(CR.path[1]),
                            CR.lower = c(CR.path[2]),
                            CR.upper = c(CR.path[3]),
                            R = c(R.path[1]), 
                            R.lower = c(R.path[2]), 
                            R.upper = c(R.path[3]), 
                            Type = c("Random deg. preserving, red. zero"), 
                            size = c(length(id.disease)))
  }else{
    data.tmp <- data.frame(Org = rep(paste(Organisms[i], " HINT", sep = ""), 4), 
                           CR = c(CR.path[1]),
                           CR.lower = c(CR.path[2]),
                           CR.upper = c(CR.path[3]),
                           R = c(R.path[1]), 
                           R.lower = c(R.path[2]), 
                           R.upper = c(R.path[3]), 
                           Type = c("Random deg. preserving, red. zero"), 
                           size = c(length(id.disease)))
    data.plot <- rbind(data.plot, data.tmp)
  }
  
  ##BioGRID
  adj.TRN <- NetworksMultiplex$BioGrid[[i]]$TRN
  adj.PPI <- NetworksMultiplex$BioGrid[[i]]$PPI
  Genes <- id.inter <- NetworksMultiplex$BioGrid[[i]]$genes
  
  id.cancer <- match(id.inter, toupper(as.character(cancer.genes[, 2])))
  id.cancer.genes <- which(!is.na(id.cancer))
  id.non.cancer.genes <- which(is.na(id.cancer))
  
  id.cancer <- match(Genes, toupper(as.character(cancer.genes[, 2])))
  cancer.genes.new <- cancer.genes[id.cancer[!is.na(id.cancer)], ]
  id <- which(cancer.genes.new[, 5] == 1)
  id.onco <- match(Genes, toupper(as.character(cancer.genes.new[id, 2])))
  id <- which(cancer.genes.new[, 6] == 1)
  id.suppressor <- match(Genes, toupper(as.character(cancer.genes.new[id, 2])))
  if( cancer.type[j] == "Oncogenes" ){
    id.disease <- id.lethal <- id.onco.genes <- which(!is.na(id.onco))
    id.non.disease <- id.nonlethal <- id.nononco.genes <- setdiff(1:ncol(adj.TRN), id.onco.genes)
  }
  if( cancer.type[j] == "TSG" ){
    id.disease <- id.lethal <- id.suppressor.genes <- which(!is.na(id.suppressor))
    id.non.disease <- id.nonlethal <- id.nonsuppressor.genes <- setdiff(1:ncol(adj.TRN), id.suppressor.genes)
  }
  
  
  dir.write <- paste(dir.temp, "/", Organisms_file[i], "_BioGrid_", 
                     cancer.name[j], "_attack_curve", sep = "")
  tmp.path <- rep(0, nboot)
  for( b in 1:nboot ){
    tmp.MCGC <- c(unlist(read.table(paste(dir.write, "/boot_", b, sep = ""), sep = "\t", header = F)))
    id <- which(tmp.MCGC <= 1)[1]
    tmp.path[b] <- abs(sintegral((1:length(tmp.MCGC)/ncol(adj.TRN)), tmp.MCGC/ncol(adj.TRN))$value)
  }
  edge.path <- (count_common_edges_among_nodes_complete_iterator(adj.TRN, adj.PPI, id.disease - 1)/length(1))
  
  tmp.rand <- rep(0, nboot)
  edge.rand <- rep(0, nboot)
  dir.write <- paste(dir.temp, "/", Organisms_file[i], "_BioGrid_",
                     "random", cancer.name[j], "_attack_curve_RanDP_RZ", sep = "")
  for( b in 1:nboot ){
    tmp.MCGC <- c(unlist(read.table(paste(dir.write, "/boot_", b, sep = ""), sep = "\t", header = F)))
    id <- which(tmp.MCGC <= 1)[1]
    tmp.rand[b] <- abs(sintegral((1:length(tmp.MCGC)/ncol(adj.TRN)), tmp.MCGC/ncol(adj.TRN))$value)
  }
  dir.write <- paste(dir.temp, "/", Organisms_file[i], "_BioGrid_",
                     "random", cancer.name[j], "_ids_RanDP_RZ", sep = "")
  
  for( b in 1:nboot ){
    id <- c(unlist(read.table(paste(dir.write, "/boot_", b, sep = ""), sep = "\t", header = F)))
    edge.rand[b] <- (count_common_edges_among_nodes_complete_iterator(adj.TRN, adj.PPI, id))
  }
  
  tmp <- orddom(tmp.rand, tmp.path)
  R.path <- as.numeric(tmp[c(23:25), 2])
  
  
  CR.path <- c(edge.path - mean(edge.rand), 
               edge.path - mean(edge.rand) - 2*sd(edge.rand)/10, 
               edge.path - mean(edge.rand) + 2*sd(edge.rand)/10)
  
  data.tmp <- data.frame(Org = rep(paste(Organisms[i], " BioGRID", sep = ""), 4), 
                         CR = c(CR.path[1]),
                         CR.lower = c(CR.path[2]),
                         CR.upper = c(CR.path[3]),
                         R = c(R.path[1]), 
                         R.lower = c(R.path[2]), 
                         R.upper = c(R.path[3]), 
                         Type = c("Random deg. preserving, red. zero"), 
                         size = c(length(id.disease)))
  data.plot <- rbind(data.plot, data.tmp)
  
}
p <- ggbarplot(data.plot, x = "Org", y = "R", 
               fill = "red",    
               # group = "Type",
               color = "red",
               sort.by.groups = F,
               # x.text.angle = 50,          # Rotate vertically x axis texts
               xlab = "",
               sort.val = "none",
               ylab = expression("R"),
               legend = "none",
               legend.title = "",
               y.text.angle = 0,
               rotate = T,
               font.x = 7, 
               font.y = 7,
               font.tickslab = 6,
               # size = 0.9,
               # point.size = 0.1,
               font.label = 4,
               stat = "identity",
               theme = theme_pubr(), 
               position = position_dodge(0.9),
               width = 0.7
)
p1 <- p + geom_hline(yintercept = 0, size = 0.2)+ geom_errorbar(aes(ymin = R.lower, ymax = R.upper), 
                                                                width = 0.4, size = 0.2) + 
  ggtitle(expression(atop(paste("R: Robustness, ", sep = ""), 
                          paste("C"["R"], ": Redundancy", sep = "")))) +
  theme(title = element_text(size = 7, color = "black"), 
        plot.title = element_text(size = 6, color = "black"), 
        axis.title = element_text(size = 7, colour = "black"), 
        legend.text = element_text(size = 7, color = "black"), 
        axis.ticks = element_line(size = 0.3),
        axis.line = element_line(size = 0.3))

p <- ggbarplot(data.plot, x = "Org", y = "CR", 
               fill = "red",    
               # group = "Type",
               color = "red",
               sort.by.groups = F,
               # x.text.angle = 50,          # Rotate vertically x axis texts
               xlab = "",
               sort.val = "none",
               ylab = expression("R"),
               legend = "none",
               legend.title = "",
               y.text.angle = 50,
               rotate = T,
               font.x = 7, 
               font.y = 7,
               font.tickslab = 6,
               # size = 0.9,
               point.size = 0.1,
               font.label = 4,
               stat = "identity",
               theme = theme_pubr(), 
               position = position_dodge(0.9),
               width = 0.7
)
p2 <- p + geom_hline(yintercept = 0, size = 0.2)+ geom_errorbar(aes(ymin = CR.lower, ymax = CR.upper, group = Type), 
                                                                width = 0.4, size = 0.2,
                                                                position = position_dodge(0.9))
plot1 <- plot_grid(p1, 
                   p2 + 
                     theme(axis.text.y = element_blank(),
                           plot.title = element_text(size = 6, color = "black"),
                           # axis.line.y = element_blank(),
                           axis.title.y= element_blank(),
                           axis.ticks.y= element_blank(), 
                           axis.title.x = element_text(size = 7, colour = "black"), 
                           axis.ticks.x = element_line(size = 0.3),
                           axis.line = element_line(size = 0.3)),
                   nrow = 1,
                   rel_widths = c(1.5, 1),
                   align = 'h', axis = 'tb')
Plot.fig[[4]] <- plot1
plot1 <- plot_grid(Plot.fig[[1]], Plot.fig[[2]], nrow = 2, labels = c("A", "B"), 
                   align = "v", rel_heights = c(1, 2), label_size = 25)
plot2 <- plot_grid(Plot.fig[[3]], Plot.fig[[4]], nrow = 2, labels = c("C", "D"), 
                   align = "v", rel_heights = c(2, 1), label_size = 25)
plot1 <- plot_grid(plot1, plot2, ncol = 2, labels = NULL, 
                   align = "h", rel_widths = c(1, 1))
save_plot(paste("Figure_5.pdf", sep = ""), 
          plot1, base_height = 8.85, base_width = 6.68)
