# Supplementary material for: Internetwork connectivity of molecular networks across species of life
Source: Sci Rep. 2021 Jan 13;11:1168. doi: 10.1038/s41598-020-80745-9 (PMC7806680; doi:10.1038/s41598-020-80745-9)
Supplement: Supplementary file 1 — Supplementary Information 1. [file 41598_2020_80745_MOESM1_ESM.zip › Supplementary_Dataset/utils.R]

add.zero.deg.to.binned <- function( deg.binned, vec.zero ){
  deg.binned$deg_binned <- c(vec.zero, deg.binned$deg_binned)
  deg.binned$deg_lower <- c(0, deg.binned$deg_lower)
  deg.binned$deg_upper <- c(0, deg.binned$deg_upper)
  return(deg.binned)
}

graph_degree_binning <- function( deg, ncount ){
  if( missing(ncount) ){
    ncount <- 100
  }
  count_degrees <- table(deg)
  degree_unbinned <- as.numeric(names(count_degrees[count_degrees >= ncount]))
  id <- which(count_degrees < ncount)
  nbins <- floor(sum(count_degrees[id])/ncount)
  
  
  id.order <- order(deg, decreasing = F)
  deg_binned <- deg[id.order]
  id.lower <- which( deg[id.order] >= as.numeric(names(count_degrees[count_degrees < ncount]))[1])
  count <- 0
  if( length(degree_unbinned) != 0 ){
    cur_deg <- max(as.numeric(names(count_degrees[count_degrees >= ncount])))
  }else{
    cur_deg <- as.numeric(names(count_degrees))[1]
  }
  deg_lower <- deg_upper <- prop_lower <- prop_upper <- rep(0, length(as.numeric(names(count_degrees[count_degrees >= ncount]))) + nbins)
  if( length(degree_unbinned) != 0 ){
    deg_lower[1:length(as.numeric(names(count_degrees[count_degrees >= ncount])))] <- 
      deg_upper[1:length(as.numeric(names(count_degrees[count_degrees >= ncount])))] <- 
      as.numeric(names(count_degrees[count_degrees >= ncount]))
  }
  count_deg <- length(as.numeric(names(count_degrees[count_degrees >= ncount])))
  for( n in 1:(nbins) ){
    cur_deg = cur_deg + 1
    count_deg <- count_deg + 1
    if( n != nbins ){
      deg_lower[count_deg] <- min(deg_binned[id.lower[(count + 1):(count + ncount)]])
      deg_upper[count_deg] <- max(deg_binned[id.lower[(count + 1):(count + ncount)]])
      if( max(deg_binned[id.lower[(count + 1):(count + ncount)]]) == 
          min(deg_binned[id.lower[(count + 1):(count + ncount)]]) + 1 ){
        prop_lower[count_deg] <- unlist(table(deg_binned[id.lower[(count + 1):(count + ncount)]])[1])
        prop_upper[count_deg] <- unlist(table(deg_binned[id.lower[(count + 1):(count + ncount)]])[2])
      }
      
      deg_binned[id.lower[(count + 1):(count + ncount)]] <- cur_deg
    }else{
      deg_lower[count_deg] <- min(deg_binned[id.lower[(count + 1):(length(id.lower))]])
      deg_upper[count_deg] <- max(deg_binned[id.lower[(count + 1):(length(id.lower))]])
      if( max(deg_binned[id.lower[(count + 1):(length(id.lower))]]) == 
          min(deg_binned[id.lower[(count + 1):(length(id.lower))]]) + 1 ){
        prop_lower[count_deg] <- unlist(table(deg_binned[id.lower[(count + 1):(length(id.lower))]])[1])
        prop_upper[count_deg] <- unlist(table(deg_binned[id.lower[(count + 1):(length(id.lower))]])[2])
      }
      deg_binned[id.lower[(count + 1):(length(id.lower))]] <- cur_deg
    }
    count <- count + ncount
  }
  
  deg_binned_correct_order <- deg
  deg_binned_correct_order[id.order] <- deg_binned
  return(list(deg_binned = deg_binned_correct_order, 
              deg_lower = deg_lower, deg_upper = deg_upper, 
              prop_lower = prop_lower, prop_upper = prop_upper))
}
