# Supplementary material for: Internetwork connectivity of molecular networks across species of life
Source: Sci Rep. 2021 Jan 13;11:1168. doi: 10.1038/s41598-020-80745-9 (PMC7806680; doi:10.1038/s41598-020-80745-9)
Supplement: Supplementary file 1 — Supplementary Information 1. [file 41598_2020_80745_MOESM1_ESM.zip › Supplementary_Dataset/NCG6_tsgoncogene.tsv]

entrez	symbol	cgc_annotation	vogelstein_annotation	NCG6_oncogene	NCG6_tsg
29974	A1CF	oncogene		1	0
10006	ABI1	TSG, fusion		0	1
25	ABL1	oncogene, fusion	Oncogene	1	0
27	ABL2	oncogene, fusion		1	0
57007	ACKR3	oncogene, fusion		1	0
2181	ACSL3	fusion		0	0
23305	ACSL6	fusion		0	0
90	ACVR1	oncogene		1	0
91	ACVR1B		TSG	0	1
92	ACVR2A	TSG		0	1
4301	AFDN	oncogene, fusion		1	0
4299	AFF1	fusion		0	0
3899	AFF3	oncogene, fusion		1	0
27125	AFF4	oncogene, fusion		1	0
10142	AKAP9	fusion		0	0
207	AKT1	oncogene	Oncogene	1	0
208	AKT2	oncogene		1	0
10000	AKT3	oncogene		1	0
217	ALDH2	fusion		0	0
238	ALK	oncogene, fusion	Oncogene	1	0
139285	AMER1	TSG	TSG	0	1
286	ANK1			0	0
324	APC	TSG	TSG	0	1
9582	APOBEC3B	oncogene, TSG		0	0
367	AR	oncogene	Oncogene	1	0
369	ARAF	oncogene		1	0
23092	ARHGAP26	TSG, fusion		0	1
394	ARHGAP5	oncogene		1	0
9639	ARHGEF10	TSG		0	1
55160	ARHGEF10L	TSG		0	1
23365	ARHGEF12	TSG, fusion		0	1
8289	ARID1A	TSG, fusion	TSG	0	1
57492	ARID1B	TSG	TSG	0	1
196528	ARID2	TSG	TSG	0	1
405	ARNT	oncogene, TSG, fusion		0	0
79058	ASPSCR1	fusion		0	0
171023	ASXL1	TSG	TSG	0	1
55252	ASXL2	TSG		0	1
466	ATF1	oncogene, fusion		1	0
471	ATIC	fusion		0	0
472	ATM	TSG	TSG	0	1
476	ATP1A1	oncogene, TSG		0	0
492	ATP2B3	TSG		0	1
545	ATR	TSG		0	1
546	ATRX	TSG	TSG	0	1
8312	AXIN1	TSG	TSG	0	1
8313	AXIN2	TSG		0	1
567	B2M	TSG	TSG	0	1
8314	BAP1	TSG	TSG	0	1
580	BARD1	TSG		0	1
581	BAX	TSG		0	1
11177	BAZ1A	TSG		0	1
8915	BCL10	TSG, fusion		0	1
53335	BCL11A	oncogene, fusion		1	0
64919	BCL11B	oncogene, TSG, fusion		0	0
596	BCL2	oncogene, fusion	Oncogene	1	0
83596	BCL2L12	oncogene		1	0
602	BCL3	oncogene, fusion		1	0
604	BCL6	oncogene, fusion		1	0
605	BCL7A	fusion		0	0
607	BCL9	oncogene, fusion		1	0
283149	BCL9L	oncogene, TSG		0	0
9774	BCLAF1			0	0
54880	BCOR	TSG, fusion	TSG	0	1
63035	BCORL1	oncogene, TSG		0	0
613	BCR	fusion		0	0
330	BIRC3	oncogene, TSG, fusion		0	0
57448	BIRC6	oncogene, fusion		1	0
641	BLM	TSG		0	1
653	BMP5			0	0
657	BMPR1A	oncogene, TSG		0	0
673	BRAF	oncogene, fusion	Oncogene	1	0
672	BRCA1	TSG	TSG	0	1
675	BRCA2	TSG	TSG	0	1
8019	BRD3	oncogene, fusion		1	0
23476	BRD4	oncogene, fusion		1	0
83990	BRIP1	TSG		0	1
694	BTG1	TSG, fusion		0	1
695	BTK	oncogene, TSG		0	0
701	BUB1B	TSG		0	1
145788	C15orf65	fusion		0	0
776	CACNA1D	oncogene		1	0
811	CALR	oncogene		1	0
23261	CAMTA1	TSG, fusion		0	1
124583	CANT1	fusion		0	0
84433	CARD11	oncogene	Oncogene	1	0
833	CARS	TSG, fusion		0	1
836	CASP3	TSG		0	1
841	CASP8	TSG	TSG	0	1
842	CASP9	TSG		0	1
863	CBFA2T3	TSG, fusion		0	1
865	CBFB	TSG, fusion		0	1
867	CBL	oncogene, TSG, fusion	Oncogene	0	0
868	CBLB	TSG		0	1
23624	CBLC	oncogene, TSG		0	0
8030	CCDC6	TSG, fusion		0	1
57820	CCNB1IP1	TSG, fusion		0	1
892	CCNC	TSG		0	1
595	CCND1	oncogene, fusion		1	0
894	CCND2	oncogene, fusion		1	0
896	CCND3	oncogene, fusion		1	0
898	CCNE1	oncogene		1	0
1233	CCR4	oncogene		1	0
1236	CCR7	oncogene		1	0
30835	CD209			0	0
29126	CD274	TSG, fusion		0	1
940	CD28	oncogene		1	0
972	CD74	oncogene, fusion		1	0
973	CD79A	oncogene		1	0
974	CD79B	oncogene		1	0
79577	CDC73	TSG	TSG	0	1
999	CDH1	TSG	TSG	0	1
1008	CDH10	TSG		0	1
1009	CDH11	TSG, fusion		0	1
1015	CDH17	oncogene		1	0
51755	CDK12	TSG		0	1
1019	CDK4	oncogene		1	0
1021	CDK6	oncogene, fusion		1	0
1026	CDKN1A	oncogene, TSG		0	0
1027	CDKN1B	TSG		0	1
1029	CDKN2A	TSG	TSG	0	1
1031	CDKN2C	TSG		0	1
1045	CDX2	TSG, fusion		0	1
1050	CEBPA	TSG	TSG	0	1
84902	CEP89	fusion		0	0
79145	CHCHD7	fusion		0	0
1106	CHD2	TSG		0	1
1108	CHD4	oncogene		1	0
11200	CHEK2	TSG		0	1
26511	CHIC2	fusion		0	0
50515	CHST11	oncogene, fusion		1	0
23152	CIC	oncogene, TSG, fusion	TSG	0	0
4261	CIITA	TSG, fusion		0	1
6249	CLIP1	fusion		0	0
10978	CLP1	fusion		0	0
1213	CLTC	TSG, fusion		0	1
8218	CLTCL1	TSG, fusion		0	1
168975	CNBD1			0	0
7555	CNBP	TSG, fusion		0	1
4849	CNOT3	TSG		0	1
26047	CNTNAP2	TSG		0	1
11064	CNTRL	fusion		0	0
1277	COL1A1	fusion		0	0
1280	COL2A1	fusion		0	0
1281	COL3A1	fusion		0	0
1345	COX6C	fusion		0	0
22849	CPEB3	TSG		0	1
1385	CREB1	oncogene, fusion		1	0
90993	CREB3L1	TSG, fusion		0	1
64764	CREB3L2	oncogene, fusion		1	0
1387	CREBBP	oncogene, TSG, fusion	TSG	0	0
64109	CRLF2	oncogene, fusion	Oncogene	1	0
51340	CRNKL1			0	0
23373	CRTC1	oncogene, fusion		1	0
64784	CRTC3	fusion		0	0
1436	CSF1R	oncogene	Oncogene	1	0
1441	CSF3R	oncogene		1	0
114788	CSMD3	TSG		0	1
10664	CTCF	TSG		0	1
1496	CTNNA2	oncogene		1	0
1499	CTNNB1	oncogene, fusion	Oncogene	1	0
1500	CTNND1			0	0
1501	CTNND2	oncogene		1	0
8452	CUL3	TSG		0	1
1523	CUX1	oncogene, TSG		0	0
7852	CXCR4	oncogene		1	0
1540	CYLD	TSG	TSG	0	1
1558	CYP2C8			0	0
57105	CYSLTR2	oncogene		1	0
1616	DAXX	oncogene, TSG	TSG	0	0
340578	DCAF12L2			0	0
1630	DCC			0	0
1639	DCTN1	fusion		0	0
1643	DDB2	oncogene, TSG		0	0
1649	DDIT3	oncogene, fusion		1	0
4921	DDR2	oncogene		1	0
1662	DDX10	TSG, fusion		0	1
1654	DDX3X	TSG		0	1
1655	DDX5	oncogene, fusion		1	0
1656	DDX6	oncogene, fusion		1	0
7913	DEK	oncogene, fusion		1	0
54487	DGCR8	oncogene		1	0
23405	DICER1	TSG		0	1
3337	DNAJB1	fusion		0	0
1785	DNM2	TSG		0	1
1786	DNMT1		Oncogene	1	0
1788	DNMT3A	TSG	Oncogene	0	0
29102	DROSHA	TSG		0	1
1879	EBF1	TSG, fusion		0	1
345930	ECT2L			0	0
8726	EED	TSG		0	1
1956	EGFR	oncogene	Oncogene	1	0
1964	EIF1AX			0	0
3646	EIF3E	TSG, fusion		0	1
1974	EIF4A2	fusion		0	0
1999	ELF3	TSG		0	1
2000	ELF4	oncogene, TSG, fusion		0	0
2005	ELK4	oncogene, fusion		1	0
8178	ELL	TSG, fusion		0	1
2006	ELN	fusion		0	0
27436	EML4	fusion		0	0
2033	EP300	TSG, fusion	TSG	0	1
2034	EPAS1	oncogene, TSG		0	0
2042	EPHA3			0	0
2045	EPHA7			0	0
2060	EPS15	TSG, fusion		0	1
2064	ERBB2	oncogene, fusion	Oncogene	1	0
2065	ERBB3	oncogene		1	0
2066	ERBB4	oncogene, TSG		0	0
23085	ERC1	fusion		0	0
2068	ERCC2	TSG		0	1
2071	ERCC3	TSG		0	1
2072	ERCC4	TSG		0	1
2078	ERG	oncogene, fusion		1	0
2099	ESR1	oncogene, TSG, fusion		0	0
55500	ETNK1	TSG		0	1
2115	ETV1	oncogene, fusion		1	0
2118	ETV4	oncogene, fusion		1	0
2119	ETV5	oncogene, fusion		1	0
2120	ETV6	TSG, fusion		0	1
2130	EWSR1	oncogene, fusion		1	0
2131	EXT1	TSG, fusion		0	1
2132	EXT2	TSG		0	1
2146	EZH2	oncogene, TSG	Oncogene	0	0
7430	EZR	fusion		0	0
9715	FAM131B	fusion		0	0
51059	FAM135B			0	0
54855	FAM46C	TSG		0	1
442444	FAM47C			0	0
2175	FANCA	TSG		0	1
2176	FANCC	TSG		0	1
2177	FANCD2	TSG		0	1
2178	FANCE	TSG		0	1
2188	FANCF	TSG		0	1
2189	FANCG	TSG		0	1
355	FAS	TSG		0	1
2195	FAT1	TSG		0	1
120114	FAT3			0	0
79633	FAT4	TSG		0	1
2199	FBLN2	TSG		0	1
80204	FBXO11	TSG		0	1
55294	FBXW7	TSG	TSG	0	1
2213	FCGR2B	oncogene, fusion		1	0
83417	FCRL4	oncogene, fusion		1	0
2237	FEN1	TSG		0	1
2242	FES	oncogene, TSG		0	0
54738	FEV	oncogene, fusion		1	0
2260	FGFR1	oncogene, fusion		1	0
11116	FGFR1OP	fusion		0	0
2263	FGFR2	oncogene, fusion	Oncogene	1	0
2261	FGFR3	oncogene, fusion	Oncogene	1	0
2264	FGFR4	oncogene		1	0
2271	FH	TSG		0	1
2272	FHIT	TSG, fusion		0	1
81608	FIP1L1	fusion		0	0
11328	FKBP9			0	0
201163	FLCN	TSG		0	1
2313	FLI1	oncogene, fusion		1	0
2316	FLNA			0	0
2322	FLT3	oncogene	Oncogene	1	0
2324	FLT4	oncogene		1	0
23048	FNBP1	fusion		0	0
3169	FOXA1	oncogene		1	0
668	FOXL2	oncogene, TSG	Oncogene	0	0
2308	FOXO1	oncogene, TSG, fusion		0	0
2309	FOXO3	oncogene, TSG, fusion		0	0
4303	FOXO4	oncogene, TSG, fusion		0	0
27086	FOXP1	oncogene, fusion		1	0
283150	FOXR1	oncogene, fusion		1	0
10272	FSTL3	oncogene, fusion		1	0
8880	FUBP1	oncogene	TSG	0	0
2521	FUS	TSG, fusion		0	1
8522	GAS7	fusion		0	0
2623	GATA1	oncogene, TSG	TSG	0	0
2624	GATA2	oncogene	Oncogene	1	0
2625	GATA3	oncogene, TSG	TSG	0	0
2735	GLI1	oncogene, fusion		1	0
8833	GMPS	fusion		0	0
2767	GNA11	oncogene	Oncogene	1	0
2776	GNAQ	oncogene	Oncogene	1	0
2778	GNAS	oncogene	Oncogene	1	0
9950	GOLGA5	fusion		0	0
57120	GOPC	fusion		0	0
2719	GPC3	oncogene, TSG		0	0
2262	GPC5	TSG		0	1
10243	GPHN	fusion		0	0
2903	GRIN2A	TSG		0	1
2913	GRM3	oncogene		1	0
3020	H3F3A	oncogene	Oncogene	1	0
3021	H3F3B	oncogene		1	0
9709	HERPUD1	fusion		0	0
23462	HEY1	oncogene, fusion		1	0
3091	HIF1A	oncogene		1	0
3092	HIP1	oncogene, fusion		1	0
8358	HIST1H3B	oncogene	Oncogene	1	0
8294	HIST1H4I	fusion		0	0
3105	HLA-A	fusion		0	0
3131	HLF	oncogene, fusion		1	0
3159	HMGA1	oncogene, fusion		1	0
8091	HMGA2	oncogene, fusion		1	0
6927	HNF1A	TSG	TSG	0	1
3181	HNRNPA2B1	oncogene, fusion		1	0
84376	HOOK3	fusion		0	0
3207	HOXA11	oncogene, TSG, fusion		0	0
3209	HOXA13	oncogene, fusion		1	0
3205	HOXA9	oncogene, TSG, fusion		0	0
3227	HOXC11	oncogene, fusion		1	0
3229	HOXC13	oncogene, fusion		1	0
3237	HOXD11	oncogene, fusion		1	0
3239	HOXD13	oncogene, fusion		1	0
3265	HRAS	oncogene	Oncogene	1	0
3320	HSP90AA1	fusion		0	0
3326	HSP90AB1	fusion		0	0
3399	ID3	TSG		0	1
3417	IDH1	oncogene	Oncogene	1	0
3418	IDH2	oncogene	Oncogene	1	0
10644	IGF2BP2	TSG		0	1
3551	IKBKB	oncogene		1	0
10320	IKZF1	TSG, fusion		0	1
3558	IL2	fusion		0	0
50615	IL21R	fusion		0	0
3572	IL6ST	oncogene		1	0
3575	IL7R	oncogene		1	0
3662	IRF4	oncogene, TSG, fusion		0	0
8471	IRS4	oncogene, TSG		0	0
91464	ISX			0	0
3685	ITGAV			0	0
3702	ITK	fusion		0	0
3716	JAK1	oncogene, TSG	Oncogene	0	0
3717	JAK2	oncogene, fusion	Oncogene	1	0
3718	JAK3	oncogene	Oncogene	1	0
221895	JAZF1	fusion		0	0
3725	JUN	oncogene		1	0
7994	KAT6A	oncogene, fusion		1	0
23522	KAT6B	TSG, fusion		0	1
11143	KAT7	oncogene		1	0
3762	KCNJ5	oncogene		1	0
5927	KDM5A	oncogene, fusion		1	0
8242	KDM5C	TSG	TSG	0	1
7403	KDM6A	oncogene, TSG	TSG	0	0
3791	KDR	oncogene		1	0
2531	KDSR	fusion		0	0
9817	KEAP1	TSG		0	1
57670	KIAA1549	fusion		0	0
3799	KIF5B	fusion		0	0
3815	KIT	oncogene	Oncogene	1	0
9314	KLF4	oncogene, TSG	Oncogene	0	0
1316	KLF6	TSG		0	1
3817	KLK2	fusion		0	0
4297	KMT2A	oncogene, fusion		1	0
58508	KMT2C	TSG	TSG	0	1
8085	KMT2D	oncogene, TSG	TSG	0	0
57082	KNL1	TSG, fusion		0	1
90417	KNSTRN	oncogene		1	0
3845	KRAS	oncogene	Oncogene	1	0
3895	KTN1	fusion		0	0
23185	LARP4B	TSG		0	1
3927	LASP1	fusion		0	0
3932	LCK	oncogene, fusion		1	0
3936	LCP1	fusion		0	0
51176	LEF1	oncogene, TSG		0	0
23484	LEPROTL1	TSG		0	1
10186	LHFPL6	fusion		0	0
3977	LIFR	fusion		0	0
4000	LMNA	fusion		0	0
4004	LMO1	oncogene, fusion		1	0
4005	LMO2	oncogene, fusion		1	0
4026	LPP	oncogene, fusion		1	0
121227	LRIG3	TSG, fusion		0	1
53353	LRP1B	TSG		0	1
26065	LSM14A	fusion		0	0
4066	LYL1	oncogene, fusion		1	0
8216	LZTR1	TSG		0	1
4094	MAF	oncogene, fusion		1	0
9935	MAFB	oncogene, fusion		1	0
10892	MALT1	oncogene, fusion		1	0
84441	MAML2	oncogene, fusion		1	0
5604	MAP2K1	oncogene	Oncogene	1	0
5605	MAP2K2	oncogene		1	0
6416	MAP2K4	oncogene, TSG		0	0
4214	MAP3K1	oncogene, TSG	TSG	0	0
9175	MAP3K13	oncogene, TSG		0	0
5594	MAPK1	oncogene		1	0
4149	MAX	TSG		0	1
151963	MB21D2			0	0
4193	MDM2	oncogene		1	0
4194	MDM4	oncogene		1	0
259283	MDS2	fusion		0	0
2122	MECOM	oncogene, fusion		1	0
9968	MED12	TSG	Oncogene	0	0
4221	MEN1	TSG	TSG	0	1
4233	MET	oncogene	Oncogene	1	0
4255	MGMT	TSG		0	1
4286	MITF	oncogene		1	0
57591	MKL1	oncogene, TSG, fusion		0	0
4291	MLF1	TSG, fusion		0	1
4292	MLH1	TSG	TSG	0	1
4298	MLLT1	fusion		0	0
8028	MLLT10	oncogene, fusion		1	0
10962	MLLT11	fusion		0	0
4300	MLLT3	fusion		0	0
4302	MLLT6	fusion		0	0
4330	MN1	oncogene, fusion		1	0
3110	MNX1	fusion		0	0
4352	MPL	oncogene	Oncogene	1	0
4436	MSH2	TSG	TSG	0	1
2956	MSH6	TSG	TSG	0	1
124540	MSI2	oncogene, fusion		1	0
4478	MSN	fusion		0	0
4515	MTCP1	oncogene, fusion		1	0
2475	MTOR	oncogene		1	0
4582	MUC1	fusion		0	0
94025	MUC16	oncogene		1	0
4585	MUC4	oncogene		1	0
4595	MUTYH	TSG		0	1
4602	MYB	oncogene, fusion		1	0
4609	MYC	oncogene, fusion		1	0
4610	MYCL	oncogene		1	0
4613	MYCN	oncogene		1	0
4615	MYD88	oncogene	Oncogene	1	0
4629	MYH11	fusion		0	0
4627	MYH9	TSG, fusion		0	1
4644	MYO5A	fusion		0	0
4654	MYOD1	oncogene		1	0
55728	N4BP2	TSG		0	1
4665	NAB2	TSG, fusion		0	1
4666	NACA	fusion		0	0
26960	NBEA			0	0
4683	NBN	TSG		0	1
51517	NCKIPSD	fusion		0	0
8648	NCOA1	fusion		0	0
10499	NCOA2	oncogene, fusion		1	0
8031	NCOA4	TSG, fusion		0	1
9611	NCOR1	TSG	TSG	0	1
9612	NCOR2	TSG		0	1
10397	NDRG1	TSG, fusion		0	1
4763	NF1	TSG, fusion	TSG	0	1
4771	NF2	TSG	TSG	0	1
4773	NFATC2	oncogene, fusion		1	0
4780	NFE2L2	oncogene, TSG	Oncogene	0	0
4781	NFIB	fusion		0	0
4791	NFKB2	oncogene, TSG, fusion		0	0
4794	NFKBIE	TSG		0	1
51199	NIN	fusion		0	0
7080	NKX2-1	oncogene, TSG		0	0
4841	NONO	fusion		0	0
4851	NOTCH1	oncogene, TSG, fusion	TSG	0	0
4853	NOTCH2	oncogene, TSG	TSG	0	0
4869	NPM1	oncogene, fusion	TSG	0	0
8013	NR4A3	oncogene, fusion		1	0
4893	NRAS	oncogene	Oncogene	1	0
3084	NRG1	TSG, fusion		0	1
64324	NSD1	fusion		0	0
7468	NSD2	oncogene, fusion		1	0
54904	NSD3	oncogene, fusion		1	0
22978	NT5C2	oncogene		1	0
4913	NTHL1	TSG		0	1
4914	NTRK1	oncogene, TSG, fusion		0	0
4916	NTRK3	oncogene, fusion		1	0
4926	NUMA1	fusion		0	0
8021	NUP214	fusion		0	0
4928	NUP98	oncogene, fusion		1	0
256646	NUTM1	oncogene, fusion		1	0
728118	NUTM2A	fusion		0	0
729262	NUTM2B	fusion		0	0
10215	OLIG2	oncogene, fusion		1	0
4958	OMD	fusion		0	0
286530	P2RY8	oncogene, fusion		1	0
26986	PABPC1	oncogene, TSG		0	0
5049	PAFAH1B2	fusion		0	0
79728	PALB2	TSG		0	1
23598	PATZ1	TSG, fusion		0	1
5077	PAX3	oncogene, fusion		1	0
5079	PAX5	oncogene, TSG, fusion	TSG	0	0
5081	PAX7	fusion		0	0
7849	PAX8	fusion		0	0
55193	PBRM1	TSG	TSG	0	1
5087	PBX1	oncogene, fusion		1	0
5093	PCBP1			0	0
5108	PCM1	fusion		0	0
80380	PDCD1LG2	oncogene, fusion		1	0
5155	PDGFB	oncogene, fusion		1	0
5156	PDGFRA	oncogene, fusion	Oncogene	1	0
5159	PDGFRB	oncogene, fusion		1	0
5187	PER1	TSG, fusion		0	1
84295	PHF6	TSG	TSG	0	1
8929	PHOX2B	TSG		0	1
8301	PICALM	fusion		0	0
5290	PIK3CA	oncogene	Oncogene	1	0
5291	PIK3CB	oncogene		1	0
5295	PIK3R1	TSG	TSG	0	1
5292	PIM1	oncogene, fusion		1	0
5324	PLAG1	oncogene, fusion		1	0
5335	PLCG1	oncogene, fusion		1	0
5371	PML	TSG, fusion		0	1
5378	PMS1			0	0
5395	PMS2	TSG		0	1
5424	POLD1	TSG		0	1
5426	POLE	TSG		0	1
5428	POLG	TSG		0	1
10721	POLQ	oncogene, TSG		0	0
25913	POT1	TSG		0	1
5450	POU2AF1	oncogene, fusion		1	0
5460	POU5F1	oncogene, fusion		1	0
5468	PPARG	TSG, fusion		0	1
8496	PPFIBP1	fusion		0	0
8493	PPM1D	oncogene		1	0
5518	PPP2R1A	TSG	Oncogene	0	0
5537	PPP6C	TSG		0	1
5546	PRCC	fusion		0	0
639	PRDM1	TSG	TSG	0	1
63976	PRDM16	oncogene, fusion		1	0
7799	PRDM2	TSG		0	1
80243	PREX2	oncogene		1	0
5551	PRF1	TSG		0	1
5566	PRKACA	oncogene		1	0
5573	PRKAR1A	oncogene, TSG, fusion		0	0
5579	PRKCB			0	0
25766	PRPF40B			0	0
5396	PRRX1	fusion		0	0
11168	PSIP1	oncogene, fusion		1	0
5727	PTCH1	TSG	TSG	0	1
5728	PTEN	TSG	TSG	0	1
5753	PTK6	oncogene, TSG		0	0
5781	PTPN11	oncogene	Oncogene	1	0
5783	PTPN13	TSG		0	1
5777	PTPN6	TSG		0	1
5787	PTPRB	TSG		0	1
5788	PTPRC	TSG		0	1
5789	PTPRD	TSG		0	1
5796	PTPRK	TSG, fusion		0	1
11122	PTPRT	TSG		0	1
114825	PWWP2A	fusion		0	0
9444	QKI	oncogene, TSG		0	0
9135	RABEP1	fusion		0	0
5879	RAC1	oncogene		1	0
5884	RAD17	TSG		0	1
5885	RAD21	oncogene, TSG		0	0
5890	RAD51B	TSG, fusion		0	1
5894	RAF1	oncogene, fusion		1	0
5900	RALGDS	fusion		0	0
5903	RANBP2	TSG, fusion		0	1
5910	RAP1GDS1	oncogene, fusion		1	0
5914	RARA	oncogene, fusion		1	0
5925	RB1	TSG	TSG	0	1
8241	RBM10	TSG		0	1
64783	RBM15	fusion		0	0
9401	RECQL4	oncogene, TSG		0	0
5966	REL	oncogene		1	0
5979	RET	oncogene, fusion	Oncogene	1	0
55159	RFWD3	TSG		0	1
653489	RGPD3			0	0
6000	RGS7			0	0
387	RHOA	oncogene, TSG		0	0
399	RHOH	TSG, fusion		0	1
116028	RMI2	TSG, fusion		0	1
57674	RNF213	fusion		0	0
54894	RNF43	TSG	TSG	0	1
6092	ROBO2	TSG		0	1
6098	ROS1	oncogene, fusion		1	0
6134	RPL10	TSG		0	1
6146	RPL22	TSG, fusion		0	1
6125	RPL5	TSG		0	1
6184	RPN1	fusion		0	0
340419	RSPO2	TSG, fusion		0	1
84870	RSPO3	oncogene, fusion		1	0
861	RUNX1	oncogene, TSG, fusion	TSG	0	0
862	RUNX1T1	oncogene, TSG, fusion		0	0
6278	S100A7	fusion		0	0
57167	SALL4	oncogene		1	0
51119	SBDS	TSG		0	1
6385	SDC4	fusion		0	0
6389	SDHA	TSG		0	1
54949	SDHAF2	TSG		0	1
6390	SDHB	TSG		0	1
6391	SDHC	TSG		0	1
6392	SDHD	TSG		0	1
5413	SEPT5#	fusion		0	0
23157	SEPT6#	fusion		0	0
10801	SEPT9#	fusion		0	0
6418	SET	oncogene, fusion		1	0
26040	SETBP1	oncogene, fusion	Oncogene	1	0
23067	SETD1B	TSG		0	1
29072	SETD2	TSG	TSG	0	1
23451	SF3B1	oncogene	Oncogene	1	0
6421	SFPQ	TSG, fusion		0	1
6424	SFRP4	TSG		0	1
6446	SGK1	oncogene		1	0
10019	SH2B3	TSG		0	1
6455	SH3GL1	oncogene, fusion		1	0
57698	SHTN1	fusion		0	0
140885	SIRPA	TSG		0	1
6495	SIX1	oncogene		1	0
10736	SIX2	oncogene		1	0
6497	SKI	oncogene		1	0
10568	SLC34A2	TSG, fusion		0	1
85414	SLC45A3	fusion		0	0
4087	SMAD2	TSG	TSG	0	1
4088	SMAD3	TSG		0	1
4089	SMAD4	TSG	TSG	0	1
6597	SMARCA4	TSG	TSG	0	1
6598	SMARCB1	TSG	TSG	0	1
6602	SMARCD1	TSG		0	1
6605	SMARCE1	TSG		0	1
8243	SMC1A	TSG		0	1
6608	SMO	oncogene	Oncogene	1	0
27044	SND1	oncogene, fusion		1	0
92017	SNX29	fusion		0	0
8651	SOCS1	TSG	TSG	0	1
6657	SOX2	oncogene		1	0
11166	SOX21	TSG		0	1
6662	SOX9		TSG	0	1
92521	SPECC1	fusion		0	0
23013	SPEN	TSG		0	1
8405	SPOP	TSG	Oncogene	0	0
6714	SRC	oncogene		1	0
9901	SRGAP3	fusion		0	0
6427	SRSF2	oncogene	Oncogene	1	0
6428	SRSF3	oncogene, fusion		1	0
6760	SS18	fusion		0	0
26039	SS18L1	fusion		0	0
6756	SSX1	oncogene, fusion		1	0
6757	SSX2	oncogene, fusion		1	0
6759	SSX4	oncogene, fusion		1	0
10274	STAG1	TSG		0	1
10735	STAG2	TSG	TSG	0	1
6774	STAT3	oncogene		1	0
6777	STAT5B	oncogene, TSG, fusion		0	0
6778	STAT6	oncogene, fusion		1	0
6491	STIL	oncogene, fusion		1	0
6794	STK11	TSG	TSG	0	1
6801	STRN	fusion		0	0
51684	SUFU	TSG		0	1
23512	SUZ12	oncogene, TSG, fusion		0	0
6850	SYK	oncogene, fusion		1	0
8148	TAF15	oncogene, fusion		1	0
6886	TAL1	oncogene, fusion		1	0
6887	TAL2	oncogene, fusion		1	0
79718	TBL1XR1	oncogene, TSG, fusion		0	0
6926	TBX3	oncogene, TSG		0	0
6917	TCEA1	fusion		0	0
6938	TCF12	fusion		0	0
6929	TCF3	oncogene, TSG, fusion		0	0
6934	TCF7L2	oncogene, fusion		1	0
8115	TCL1A	oncogene, fusion		1	0
7006	TEC	oncogene, fusion		1	0
7015	TERT	oncogene, TSG		0	0
80312	TET1	oncogene, TSG, fusion		0	0
54790	TET2	TSG	TSG	0	1
7030	TFE3	oncogene, fusion		1	0
7942	TFEB	oncogene, fusion		1	0
10342	TFG	fusion		0	0
29844	TFPT	fusion		0	0
7037	TFRC	fusion		0	0
7048	TGFBR2	TSG		0	1
9967	THRAP3	fusion		0	0
3195	TLX1	oncogene, fusion		1	0
30012	TLX3	oncogene, fusion		1	0
55654	TMEM127	TSG		0	1
7113	TMPRSS2	fusion		0	0
3371	TNC	oncogene		1	0
7128	TNFAIP3	TSG	TSG	0	1
8764	TNFRSF14	TSG		0	1
608	TNFRSF17	oncogene, fusion		1	0
7150	TOP1	fusion		0	0
7157	TP53	oncogene, TSG, fusion	TSG	0	0
8626	TP63	oncogene, TSG		0	0
7170	TPM3	TSG, fusion		0	1
7171	TPM4	fusion		0	0
7175	TPR	fusion		0	0
84231	TRAF7	TSG	TSG	0	1
8805	TRIM24	oncogene, TSG, fusion		0	0
5987	TRIM27	oncogene, fusion		1	0
51592	TRIM33	TSG, fusion		0	1
9321	TRIP11	fusion		0	0
8295	TRRAP	oncogene		1	0
7248	TSC1	TSG	TSG	0	1
7249	TSC2	TSG		0	1
7253	TSHR	oncogene	Oncogene	1	0
7307	U2AF1	oncogene	Oncogene	1	0
51366	UBR5	TSG		0	1
84101	USP44	TSG		0	1
9098	USP6	oncogene, fusion		1	0
9101	USP8	oncogene		1	0
7409	VAV1	fusion		0	0
7428	VHL	TSG	TSG	0	1
143187	VTI1A	fusion		0	0
7454	WAS	oncogene		1	0
80304	WDCP	fusion		0	0
11197	WIF1	TSG, fusion		0	1
65268	WNK2	TSG		0	1
7486	WRN	TSG		0	1
7490	WT1	oncogene, TSG, fusion	TSG	0	0
25937	WWTR1	oncogene, fusion		1	0
7507	XPA	TSG		0	1
7508	XPC	TSG		0	1
7514	XPO1	oncogene		1	0
7531	YWHAE	TSG, fusion		0	1
7704	ZBTB16	TSG, fusion		0	1
55596	ZCCHC8	fusion		0	0
6935	ZEB1	oncogene		1	0
463	ZFHX3	TSG		0	1
7750	ZMYM2	fusion		0	0
9203	ZMYM3	TSG		0	1
55422	ZNF331	TSG, fusion		0	1
171017	ZNF384	fusion		0	0
353088	ZNF429			0	0
90827	ZNF479			0	0
25925	ZNF521	oncogene, fusion		1	0
84133	ZNRF3	TSG		0	1
8233	ZRSR2	TSG		0	1
